# Supplementary material for: Aqua­[2,6-bis­(2-pyridylamino)pyridine]sulfatonickel(II) monohydrate
Source: Acta Crystallogr Sect E Struct Rep Online. 2008 Nov 8;64(Pt 12):m1490–1. doi: 10.1107/S1600536808035101 (PMC2960066; doi:10.1107/S1600536808035101)
Supplement: Supplementary file 1 [file e-64-m1490-sup1.cif]

##############################################################################
###                                                                        ###
###        Electronic paper (Acta Crystallographica Section E)             ###
###                                                                        ###
##############################################################################
#                                                                            #
# This CIF contains the data in a paper accepted for publication in Acta     #
# Crystallographica Section E. It conforms to the requirements of Notes      #
# for Authors for Section E, and has been peer reviewed under the auspices   #
# of the IUCr Commission on Journals.                                        #
#                                                                            #
# Full details of the Crystallographic Information File format               #
# are given in the paper "The Crystallographic Information File (CIF):       #
# a New Standard Archive File for Crystallography" by S. R. Hall, F. H.      #
# Allen and I. D. Brown [Acta Cryst. (1991), A47, 655-685].                  #
#                                                                            #
# The current version of the core CIF dictionary is obtainable from          #
# ftp://ftp.iucr.org/pub/cif_core.dic. The current version number is 2.4.    #
#                                                                            #
# Software is freely available for graphical display of the structure(s) in  #
# this CIF.  For information consult the CIF home page http://www.iucr.org/  #
# cif/home.html                                                              #
#                                                                            #
# This file may be used for bona fide research purposes within the           #
# scientific community so long as proper attribution is given to the journal # 
# article from which it was obtained.                                        #
#                                                                            #
##############################################################################
                                             
data_I
_audit_creation_method     SHELXL-97
_chemical_name_systematic
;
Aqua[2,6-bis(2-pyridylamino)pyridine]sulfatonickel(II) monohydrate
;
_chemical_name_common     ?
_chemical_formula_moiety     'C15 H15 N5 Ni O5 S, H2 O'
_chemical_formula_sum     'C15 H17 N5 Ni O6 S'
_chemical_formula_iupac     '[Ni (S O4) (C15 H13 N5) (H2 O)], H2 O'
_chemical_formula_weight     454.11
_chemical_melting_point     ?
_symmetry_cell_setting     monoclinic
_symmetry_space_group_name_H-M     'P 21/n'
_symmetry_space_group_name_Hall     '-P 2yn'
loop_
    _symmetry_equiv_pos_as_xyz
    'x, y, z'
    '-x+1/2, y+1/2, -z+1/2'
    '-x, -y, -z'
    'x-1/2, -y-1/2, z-1/2'
_cell_length_a     7.3536(8)
_cell_length_b     18.026(2)
_cell_length_c     12.9125(14)
_cell_angle_alpha     90.00
_cell_angle_beta     95.634(2)
_cell_angle_gamma     90.00
_cell_volume     1703.3(3)
_cell_formula_units_Z     4
_cell_measurement_reflns_used     3068
_cell_measurement_theta_min     1.95
_cell_measurement_theta_max     25.20
_cell_measurement_temperature     298(2)
_exptl_crystal_description     block
_exptl_crystal_colour     green
_exptl_crystal_size_max     0.22
_exptl_crystal_size_mid     0.16
_exptl_crystal_size_min     0.12
_exptl_crystal_density_diffrn     1.771
_exptl_crystal_density_meas     ?
_exptl_crystal_density_method     'not measured'
_exptl_crystal_F_000     936
_exptl_absorpt_coefficient_mu     1.310
_exptl_absorpt_correction_type     multi-scan
_exptl_absorpt_process_details     '(SADABS; Bruker, 2004)'
_exptl_absorpt_correction_T_min     0.7615
_exptl_absorpt_correction_T_max     0.8586
_exptl_special_details
;
;
_diffrn_ambient_temperature     298(2)
_diffrn_radiation_type     MoK\a
_diffrn_radiation_wavelength     0.71073
_diffrn_radiation_source     'fine-focus sealed tube'
_diffrn_radiation_monochromator     graphite
_diffrn_measurement_device_type     'Bruker APEXII area-detector'
_diffrn_measurement_method     '\f and \w'
_diffrn_detector_area_resol_mean     ?
_diffrn_reflns_number     8650
_diffrn_reflns_av_R_equivalents     0.0143
_diffrn_reflns_av_sigmaI/netI     0.0157
_diffrn_reflns_theta_min     1.95
_diffrn_reflns_theta_max     25.20
_diffrn_reflns_theta_full     25.20
_diffrn_measured_fraction_theta_max     0.998
_diffrn_measured_fraction_theta_full     0.998
_diffrn_reflns_limit_h_min     -8
_diffrn_reflns_limit_h_max     8
_diffrn_reflns_limit_k_min     -20
_diffrn_reflns_limit_k_max     21
_diffrn_reflns_limit_l_min     -15
_diffrn_reflns_limit_l_max     13
_diffrn_standards_number     0
_diffrn_standards_interval_count     0
_diffrn_standards_interval_time     0
_diffrn_standards_decay_%     ?
_refine_special_details
;
Refinement of <i>F</i>^2^ against ALL reflections. The weighted <i>R</i>-factor
<i>wR</i> and goodness of fit <i>S</i> are based on <i>F</i>^2^, conventional
<i>R</i>-factors <i>R</i> are based on <i>F</i>, with <i>F</i> set to zero for
negative <i>F</i>^2^. The threshold expression of <i>F</i>^2^ >
\s(<i>F</i>^2^) is used only for calculating <i>R</i>-factors(gt) <i>etc</i>.
and is not relevant to the choice of reflections for refinement.
<i>R</i>-factors based on <i>F</i>^2^ are statistically about twice as large
as those based on <i>F</i>, and <i>R</i>- factors based on ALL data will be
even larger.
;
_reflns_number_total     3068
_reflns_number_gt     2821
_reflns_threshold_expression     I>2\s(I)
_refine_ls_structure_factor_coef     Fsqd
_refine_ls_matrix_type     full
_refine_ls_R_factor_all     0.0232
_refine_ls_R_factor_gt     0.0211
_refine_ls_wR_factor_gt     0.0554
_refine_ls_wR_factor_ref     0.0563
_refine_ls_goodness_of_fit_ref     1.057
_refine_ls_restrained_S_all     1.056
_refine_ls_number_reflns     3068
_refine_ls_number_parameters     259
_refine_ls_number_restraints     8
_refine_ls_hydrogen_treatment     mixed
_refine_ls_weighting_scheme     calc
_refine_ls_weighting_details
          'calc w=1/[s^2^(Fo^2^)+(0.0291P)^2^+0.6456P] where P=(Fo^2^+2Fc^2^)/3'
_atom_sites_solution_hydrogens     geom
_atom_sites_solution_primary     direct
_atom_sites_solution_secondary     difmap
_refine_ls_shift/su_max     0.000
_refine_ls_shift/su_mean     0.000
_refine_diff_density_max     0.239
_refine_diff_density_min     -0.321
_refine_ls_extinction_method     none
_refine_ls_extinction_coef     ?
loop_
    _atom_type_symbol
    _atom_type_description
    _atom_type_scat_dispersion_real
    _atom_type_scat_dispersion_imag
    _atom_type_scat_source
    'C' 'C' 0.0033 0.0016
                         'International Tables Vol C Tables 4.2.6.8 and 6.1.1.4'
    'H' 'H' 0.0000 0.0000
                         'International Tables Vol C Tables 4.2.6.8 and 6.1.1.4'
    'N' 'N' 0.0061 0.0033
                         'International Tables Vol C Tables 4.2.6.8 and 6.1.1.4'
    'O' 'O' 0.0106 0.0060
                         'International Tables Vol C Tables 4.2.6.8 and 6.1.1.4'
    'Ni' 'Ni' 0.3393 1.1124
                         'International Tables Vol C Tables 4.2.6.8 and 6.1.1.4'
    'S' 'S' 0.1246 0.1234
                         'International Tables Vol C Tables 4.2.6.8 and 6.1.1.4'
_computing_data_collection     'APEX2 (Bruker, 2004)'
_computing_cell_refinement     'APEX2 (Bruker, 2004) and SAINT (Bruker, 2004)'
_computing_data_reduction     'SAINT (Bruker, 2004)'
_computing_structure_solution     'SHELXS97 (Sheldrick, 2008)'
_computing_structure_refinement     'SHELXL97 (Sheldrick, 2008)'
_computing_molecular_graphics
;
ORTEPIII (Burnett & Johnson, 1996) and ORTEP-3 for Windows (Farrugia,
1997);
;
_computing_publication_material     'SHELXL97 (Sheldrick, 2008)'
loop_
    _atom_site_type_symbol
    _atom_site_label
    _atom_site_fract_x
    _atom_site_fract_y
    _atom_site_fract_z
    _atom_site_U_iso_or_equiv
    _atom_site_adp_type
    _atom_site_calc_flag
    _atom_site_refinement_flags
    _atom_site_occupancy
    _atom_site_disorder_assembly
    _atom_site_disorder_group
    Ni Ni1 0.26748(3) 0.067232(10) 0.233759(14) 0.02550(8) Uani d . 1 . .
    N N1 0.3089(2) 0.06540(7) 0.38831(11) 0.0315(3) Uani d . 1 . .
    N N2 0.2360(2) -0.06140(8) 0.39796(11) 0.0372(4) Uani d D 1 . .
    H H2B 0.215(3) -0.0957(9) 0.4422(13) 0.045 Uiso d D 1 . .
    N N3 0.28575(18) -0.04276(7) 0.22027(10) 0.0263(3) Uani d . 1 . .
    N N4 0.3172(2) -0.03370(8) 0.03833(10) 0.0308(3) Uani d D 1 . .
    H H4B 0.348(3) -0.0593(9) -0.0137(11) 0.037 Uiso d D 1 . .
    N N5 0.1828(2) 0.07800(7) 0.08526(11) 0.0302(3) Uani d . 1 . .
    C C1 0.3337(3) 0.13148(10) 0.43903(14) 0.0397(4) Uani d . 1 . .
    H H1 0.3680 0.1724 0.4015 0.048 Uiso calc R 1 . .
    C C2 0.3110(3) 0.14091(11) 0.54147(15) 0.0464(5) Uani d . 1 . .
    H H2 0.3247 0.1874 0.5725 0.056 Uiso calc R 1 . .
    C C3 0.2670(3) 0.07959(13) 0.59813(15) 0.0525(5) Uani d . 1 . .
    H H3 0.2530 0.0842 0.6687 0.063 Uiso calc R 1 . .
    C C4 0.2442(3) 0.01220(12) 0.55020(14) 0.0468(5) Uani d . 1 . .
    H H4 0.2156 -0.0295 0.5878 0.056 Uiso calc R 1 . .
    C C5 0.2643(2) 0.00678(9) 0.44353(13) 0.0314(4) Uani d . 1 . .
    C C6 0.2794(2) -0.08911(9) 0.30303(12) 0.0288(3) Uani d . 1 . .
    C C7 0.3110(3) -0.16439(9) 0.29762(13) 0.0355(4) Uani d . 1 . .
    H H7 0.2963 -0.1949 0.3543 0.043 Uiso calc R 1 . .
    C C8 0.3645(3) -0.19360(9) 0.20725(14) 0.0362(4) Uani d . 1 . .
    H H8 0.3949 -0.2436 0.2037 0.043 Uiso calc R 1 . .
    C C9 0.3728(2) -0.14842(9) 0.12190(13) 0.0327(4) Uani d . 1 . .
    H H9 0.4099 -0.1672 0.0603 0.039 Uiso calc R 1 . .
    C C10 0.3249(2) -0.07446(8) 0.12950(12) 0.0268(3) Uani d . 1 . .
    C C11 0.2342(2) 0.03302(9) 0.01132(12) 0.0274(3) Uani d . 1 . .
    C C12 0.2087(3) 0.05246(10) -0.09421(13) 0.0353(4) Uani d . 1 . .
    H H12 0.2458 0.0206 -0.1448 0.042 Uiso calc R 1 . .
    C C13 0.1283(3) 0.11901(10) -0.12178(14) 0.0389(4) Uani d . 1 . .
    H H13 0.1129 0.1334 -0.1913 0.047 Uiso calc R 1 . .
    C C14 0.0701(2) 0.16493(10) -0.04534(14) 0.0370(4) Uani d . 1 . .
    H H14 0.0126 0.2098 -0.0628 0.044 Uiso calc R 1 . .
    C C15 0.0987(2) 0.14286(9) 0.05574(14) 0.0351(4) Uani d . 1 . .
    H H15 0.0590 0.1735 0.1069 0.042 Uiso calc R 1 . .
    S S1 0.55296(6) 0.18214(2) 0.18169(3) 0.02779(10) Uani d . 1 . .
    O O1 0.37943(18) 0.16682(6) 0.22894(10) 0.0409(3) Uani d . 1 . .
    O O2 0.5111(2) 0.22657(8) 0.08910(10) 0.0496(4) Uani d . 1 . .
    O O3 0.6762(2) 0.22117(8) 0.25801(11) 0.0553(4) Uani d . 1 . .
    O O4 0.63271(18) 0.11012(7) 0.15417(10) 0.0417(3) Uani d . 1 . .
    O O5 -0.02550(18) 0.09435(8) 0.27157(10) 0.0466(3) Uani d D 1 . .
    H H5A -0.0394 0.1213 0.3252 0.070 Uiso d RD 1 . .
    H H5B -0.1208 0.1008 0.2292 0.070 Uiso d RD 1 . .
    O O6 -0.1511(2) 0.17329(7) 0.44790(10) 0.0473(3) Uani d D 1 . .
    H H6A -0.0976 0.2059 0.4872 0.071 Uiso d RD 1 . .
    H H6B -0.2151 0.1947 0.3983 0.071 Uiso d RD 1 . .
loop_
    _atom_site_aniso_label
    _atom_site_aniso_U_11
    _atom_site_aniso_U_22
    _atom_site_aniso_U_33
    _atom_site_aniso_U_12
    _atom_site_aniso_U_13
    _atom_site_aniso_U_23
    Ni1 0.03692(13) 0.01854(12) 0.02107(12) 0.00086(8) 0.00302(8) -0.00001(7)
    N1 0.0354(8) 0.0303(8) 0.0283(7) 0.0020(6) -0.0002(6) -0.0009(6)
    N2 0.0549(10) 0.0298(8) 0.0288(8) -0.0026(7) 0.0136(7) 0.0031(6)
    N3 0.0305(7) 0.0233(7) 0.0256(7) -0.0004(5) 0.0051(5) 0.0005(5)
    N4 0.0429(9) 0.0260(7) 0.0247(7) 0.0043(6) 0.0097(6) 0.0005(6)
    N5 0.0371(8) 0.0250(7) 0.0289(7) 0.0033(6) 0.0048(6) 0.0019(6)
    C1 0.0503(11) 0.0323(9) 0.0346(9) 0.0003(8) -0.0053(8) -0.0044(7)
    C2 0.0556(13) 0.0447(11) 0.0373(10) 0.0055(9) -0.0041(9) -0.0141(9)
    C3 0.0634(14) 0.0641(14) 0.0313(10) 0.0005(11) 0.0108(9) -0.0123(10)
    C4 0.0602(13) 0.0507(12) 0.0314(10) -0.0041(10) 0.0140(9) 0.0006(8)
    C5 0.0315(9) 0.0335(9) 0.0294(8) 0.0029(7) 0.0039(7) 0.0002(7)
    C6 0.0316(9) 0.0278(8) 0.0275(8) -0.0018(7) 0.0054(6) 0.0018(7)
    C7 0.0469(11) 0.0272(9) 0.0327(9) -0.0019(7) 0.0051(8) 0.0063(7)
    C8 0.0451(11) 0.0221(8) 0.0413(10) 0.0027(7) 0.0032(8) 0.0010(7)
    C9 0.0392(10) 0.0270(8) 0.0327(9) 0.0022(7) 0.0071(7) -0.0024(7)
    C10 0.0266(8) 0.0259(8) 0.0280(8) -0.0010(6) 0.0039(6) 0.0002(6)
    C11 0.0285(8) 0.0256(8) 0.0283(8) -0.0029(6) 0.0041(6) 0.0014(6)
    C12 0.0443(11) 0.0342(9) 0.0278(8) 0.0003(8) 0.0057(7) 0.0002(7)
    C13 0.0459(11) 0.0401(10) 0.0299(9) 0.0004(8) -0.0001(8) 0.0079(8)
    C14 0.0385(10) 0.0299(9) 0.0414(10) 0.0032(7) -0.0016(8) 0.0071(8)
    C15 0.0401(10) 0.0286(9) 0.0366(9) 0.0049(7) 0.0037(7) 0.0005(7)
    S1 0.0340(2) 0.0242(2) 0.02483(19) 0.00013(16) 0.00140(16) -0.00106(15)
    O1 0.0525(8) 0.0268(6) 0.0467(7) -0.0059(5) 0.0217(6) -0.0056(5)
    O2 0.0642(9) 0.0480(8) 0.0378(7) 0.0110(7) 0.0114(6) 0.0162(6)
    O3 0.0541(9) 0.0483(9) 0.0593(9) -0.0030(7) -0.0153(7) -0.0187(7)
    O4 0.0489(8) 0.0356(7) 0.0401(7) 0.0116(6) 0.0020(6) -0.0076(5)
    O5 0.0364(7) 0.0672(9) 0.0361(7) 0.0131(7) 0.0035(5) -0.0052(6)
    O6 0.0628(9) 0.0392(7) 0.0391(7) -0.0064(6) 0.0004(6) -0.0034(6)
_geom_special_details
;
 All esds (except the esd in the dihedral angle between two l.s. planes)
 are estimated using the full covariance matrix.  The cell esds are taken
 into account individually in the estimation of esds in distances, angles
 and torsion angles; correlations between esds in cell parameters are only
 used when they are defined by crystal symmetry.  An approximate (isotropic)
 treatment of cell esds is used for estimating esds involving l.s. planes.
;
loop_
    _geom_bond_atom_site_label_1
    _geom_bond_atom_site_label_2
    _geom_bond_site_symmetry_2
    _geom_bond_distance
    _geom_bond_publ_flag
    Ni1 N5 . 1.9665(14) ?
    Ni1 O1 . 1.9784(12) ?
    Ni1 N1 . 1.9892(14) ?
    Ni1 N3 . 1.9961(14) ?
    Ni1 O5 . 2.3077(13) ?
    N1 C5 . 1.334(2) ?
    N1 C1 . 1.363(2) ?
    N2 C5 . 1.370(2) ?
    N2 C6 . 1.389(2) ?
    N2 H2B . 0.866(9) ?
    N3 C10 . 1.360(2) ?
    N3 C6 . 1.361(2) ?
    N4 C11 . 1.378(2) ?
    N4 C10 . 1.384(2) ?
    N4 H4B . 0.862(9) ?
    N5 C11 . 1.335(2) ?
    N5 C15 . 1.360(2) ?
    C1 C2 . 1.360(3) ?
    C1 H1 . 0.9300 ?
    C2 C3 . 1.381(3) ?
    C2 H2 . 0.9300 ?
    C3 C4 . 1.366(3) ?
    C3 H3 . 0.9300 ?
    C4 C5 . 1.403(2) ?
    C4 H4 . 0.9300 ?
    C6 C7 . 1.380(2) ?
    C7 C8 . 1.373(3) ?
    C7 H7 . 0.9300 ?
    C8 C9 . 1.377(2) ?
    C8 H8 . 0.9300 ?
    C9 C10 . 1.385(2) ?
    C9 H9 . 0.9300 ?
    C11 C12 . 1.402(2) ?
    C12 C13 . 1.369(2) ?
    C12 H12 . 0.9300 ?
    C13 C14 . 1.388(3) ?
    C13 H13 . 0.9300 ?
    C14 C15 . 1.361(2) ?
    C14 H14 . 0.9300 ?
    C15 H15 . 0.9300 ?
    S1 O2 . 1.4467(13) ?
    S1 O3 . 1.4531(14) ?
    S1 O4 . 1.4821(12) ?
    S1 O1 . 1.4932(13) ?
    O5 H5A . 0.8598 ?
    O5 H5B . 0.8532 ?
    O6 H6A . 0.8477 ?
    O6 H6B . 0.8488 ?
loop_
    _geom_angle_atom_site_label_1
    _geom_angle_atom_site_label_2
    _geom_angle_atom_site_label_3
    _geom_angle_site_symmetry_1
    _geom_angle_site_symmetry_3
    _geom_angle
    _geom_angle_publ_flag
    N5 Ni1 O1 . . 88.43(6) ?
    N5 Ni1 N1 . . 169.25(6) ?
    O1 Ni1 N1 . . 91.34(6) ?
    N5 Ni1 N3 . . 91.75(5) ?
    O1 Ni1 N3 . . 150.08(5) ?
    N1 Ni1 N3 . . 93.79(5) ?
    N5 Ni1 O5 . . 88.44(5) ?
    O1 Ni1 O5 . . 102.39(5) ?
    N1 Ni1 O5 . . 81.11(5) ?
    N3 Ni1 O5 . . 107.52(5) ?
    C5 N1 C1 . . 117.63(15) ?
    C5 N1 Ni1 . . 121.88(11) ?
    C1 N1 Ni1 . . 117.88(11) ?
    C5 N2 C6 . . 131.54(15) ?
    C5 N2 H2B . . 112.7(14) ?
    C6 N2 H2B . . 113.3(14) ?
    C10 N3 C6 . . 116.45(14) ?
    C10 N3 Ni1 . . 120.95(10) ?
    C6 N3 Ni1 . . 122.24(11) ?
    C11 N4 C10 . . 131.19(14) ?
    C11 N4 H4B . . 114.3(13) ?
    C10 N4 H4B . . 112.8(12) ?
    C11 N5 C15 . . 118.33(14) ?
    C11 N5 Ni1 . . 123.55(11) ?
    C15 N5 Ni1 . . 116.74(11) ?
    C2 C1 N1 . . 123.59(18) ?
    C2 C1 H1 . . 118.2 ?
    N1 C1 H1 . . 118.2 ?
    C1 C2 C3 . . 118.20(18) ?
    C1 C2 H2 . . 120.9 ?
    C3 C2 H2 . . 120.9 ?
    C4 C3 C2 . . 119.76(18) ?
    C4 C3 H3 . . 120.1 ?
    C2 C3 H3 . . 120.1 ?
    C3 C4 C5 . . 119.10(19) ?
    C3 C4 H4 . . 120.4 ?
    C5 C4 H4 . . 120.4 ?
    N1 C5 N2 . . 121.08(15) ?
    N1 C5 C4 . . 121.67(16) ?
    N2 C5 C4 . . 117.25(16) ?
    N3 C6 C7 . . 123.03(15) ?
    N3 C6 N2 . . 120.04(15) ?
    C7 C6 N2 . . 116.92(15) ?
    C8 C7 C6 . . 118.96(16) ?
    C8 C7 H7 . . 120.5 ?
    C6 C7 H7 . . 120.5 ?
    C7 C8 C9 . . 119.51(16) ?
    C7 C8 H8 . . 120.2 ?
    C9 C8 H8 . . 120.2 ?
    C8 C9 C10 . . 118.76(16) ?
    C8 C9 H9 . . 120.6 ?
    C10 C9 H9 . . 120.6 ?
    N3 C10 N4 . . 121.05(14) ?
    N3 C10 C9 . . 122.84(15) ?
    N4 C10 C9 . . 116.11(14) ?
    N5 C11 N4 . . 119.90(14) ?
    N5 C11 C12 . . 121.54(15) ?
    N4 C11 C12 . . 118.55(15) ?
    C13 C12 C11 . . 119.02(16) ?
    C13 C12 H12 . . 120.5 ?
    C11 C12 H12 . . 120.5 ?
    C12 C13 C14 . . 119.56(16) ?
    C12 C13 H13 . . 120.2 ?
    C14 C13 H13 . . 120.2 ?
    C15 C14 C13 . . 118.56(16) ?
    C15 C14 H14 . . 120.7 ?
    C13 C14 H14 . . 120.7 ?
    N5 C15 C14 . . 122.94(16) ?
    N5 C15 H15 . . 118.5 ?
    C14 C15 H15 . . 118.5 ?
    O2 S1 O3 . . 111.12(9) ?
    O2 S1 O4 . . 110.11(8) ?
    O3 S1 O4 . . 110.59(8) ?
    O2 S1 O1 . . 108.60(8) ?
    O3 S1 O1 . . 108.26(9) ?
    O4 S1 O1 . . 108.06(7) ?
    S1 O1 Ni1 . . 123.76(7) ?
    Ni1 O5 H5A . . 118.5 ?
    Ni1 O5 H5B . . 128.2 ?
    H5A O5 H5B . . 106.5 ?
    H6A O6 H6B . . 109.1 ?
loop_
    _geom_hbond_atom_site_label_D
    _geom_hbond_atom_site_label_H
    _geom_hbond_atom_site_label_A
    _geom_hbond_site_symmetry_A
    _geom_hbond_distance_DH
    _geom_hbond_distance_HA
    _geom_hbond_distance_DA
    _geom_hbond_angle_DHA
    N2 H2B O6 3_556 0.866(9) 2.079(10) 2.9433(19) 176(2)
    N4 H4B O4 3_655 0.862(9) 2.050(10) 2.8967(18) 167.1(18)
    O5 H5A O6 . 0.86 2.08 2.9112(18) 162.9
    O5 H5B O4 1_455 0.85 1.98 2.8192(19) 168.9
    O6 H6A O2 4_566 0.85 1.91 2.7531(18) 173.2
    O6 H6B O3 1_455 0.85 1.97 2.785(2) 161.9
data_global
_journal_date_recd_electronic     2008-10-23
_journal_date_accepted     2008-10-28
_journal_name_full     'Acta Crystallographica, Section E'
_journal_year     2008
_journal_volume     64
_journal_issue     12
_journal_page_first     m1490
_journal_page_last     m1491
_journal_paper_category     QM
_journal_coeditor_code     DN2397
_publ_contact_author_name     'Lu Lu'
_publ_contact_author_address
;
Department of chemistry,
College of Chemistry and Pharmaceutical
Engineering,
Sichuan University of
Science and Engineering,
Zigong, Sichuan 643000, China.
;
_publ_contact_author_email     lulusczg@126.com
_publ_contact_author_fax     '86 831-68303889'
_publ_contact_author_phone     '86 831-68303889'
_publ_section_title
;
Aqua[2,6-bis(2-pyridylamino)pyridine]sulfatonickel(II) monohydrate
;
loop_
    _publ_author_name
    _publ_author_address
    'Lu Lu'
;
Department of Chemistry,
College of Chemistry and Pharmaceutical
Engineering,
Sichuan University of
Science and Engineering,
Zigong, Sichuan 643000, People's Republic of China
;
    'Jun Wang'
;
Department of Chemistry,
College of Chemistry and Pharmaceutical
Engineering,
Sichuan University of
Science and Engineering,
Zigong, Sichuan 643000, People's Republic of China
;
    'Bin Xie'
;
Department of Chemistry,
College of Chemistry and Pharmaceutical
Engineering,
Sichuan University of
Science and Engineering,
Zigong, Sichuan 643000, People's Republic of China
;
    'Li-Ke Zou'
;
Department of Chemistry,
College of Chemistry and Pharmaceutical
Engineering,
Sichuan University of
Science and Engineering,
Zigong, Sichuan 643000, People's Republic of China
;
