# Supplementary material for: Aqua­[2,6-bis­(2-pyridylamino)pyridine]sulfatonickel(II) monohydrate
Source: Acta Crystallogr Sect E Struct Rep Online. 2008 Nov 8;64(Pt 12):m1490–1. doi: 10.1107/S1600536808035101 (PMC2960066; doi:10.1107/S1600536808035101)
Supplement: Supplementary file 2 [file e-64-m1490-Isup2.hkl]

# 
# h,k,l, Fc-squared, Fo-squared, sigma(Fo-squared) and status flag 
# 
data_I
_shelx_title ' LP1 in P2(1)/n' 
_shelx_refln_list_code          4 
_shelx_F_calc_maximum      245.08 
_exptl_crystal_F_000       936.00 
_reflns_d_resolution_high  0.8347 
 
loop_ 
 _symmetry_equiv_pos_as_xyz 
 'x, y, z' 
 '-x+1/2, y+1/2, -z+1/2' 
 '-x, -y, -z' 
 'x-1/2, -y-1/2, z-1/2' 
 
_cell_length_a     7.3536 
_cell_length_b    18.0256 
_cell_length_c    12.9125 
_cell_angle_alpha  90.000 
_cell_angle_beta   95.634 
_cell_angle_gamma  90.000 
 
_shelx_F_squared_multiplier     1.000 
 
loop_ 
 _refln_index_h 
 _refln_index_k 
 _refln_index_l 
 _refln_F_squared_calc 
 _refln_F_squared_meas 
 _refln_F_squared_sigma 
 _refln_observed_status 
   2   0   0    60065.19    54493.75    847.65 o 
   4   0   0     4321.84     4398.91     71.79 o 
   6   0   0      454.03      446.56     12.70 o 
   8   0   0       19.24       30.03      8.08 o 
   1   1   0     2311.01     2462.29     52.75 o 
   2   1   0     7022.44     7281.34     81.34 o 
   3   1   0     8415.44     8782.53     98.19 o 
   4   1   0     1028.74      964.42     17.85 o 
   5   1   0     1642.01     1739.76     22.42 o 
   6   1   0       51.87       55.05      4.41 o 
   7   1   0      539.59      546.23     11.08 o 
   8   1   0       59.03       60.14      6.01 o 
   0   2   0    12400.12    12162.15    191.43 o 
   1   2   0     3369.58     3435.09     34.50 o 
   2   2   0    49788.91    50463.39   1010.62 o 
   3   2   0     5718.02     5472.57     62.00 o 
   4   2   0     8889.69     9213.62    103.63 o 
   5   2   0      391.82      392.17      7.72 o 
   6   2   0      992.75      978.90     14.94 o 
   7   2   0      901.82      913.73     15.15 o 
   8   2   0      204.09      212.92      8.53 o 
   1   3   0     3696.35     3738.84     34.58 o 
   2   3   0       72.23       90.34      2.95 o 
   3   3   0       68.93       89.46      3.13 o 
   4   3   0       35.36       45.10      4.81 o 
   5   3   0       18.15       25.92      2.92 o 
   6   3   0     1207.02     1159.06     17.01 o 
   7   3   0       23.02       19.07      4.17 o 
   8   3   0       20.16       20.38      5.29 o 
   0   4   0    11700.12    11206.66    295.74 o 
   1   4   0    21146.25    21723.89    196.10 o 
   2   4   0      503.51      473.23      6.29 o 
   3   4   0     4767.76     4938.67     46.02 o 
   4   4   0     2799.23     2742.07     33.05 o 
   5   4   0     2272.68     2231.60     28.11 o 
   6   4   0       26.49       14.02      3.49 o 
   7   4   0       28.58       33.20      4.56 o 
   8   4   0        0.14        0.65      4.05 o 
   1   5   0     6077.17     5833.35     53.70 o 
   2   5   0       10.55       12.31      1.16 o 
   3   5   0     1612.89     1637.98     16.58 o 
   4   5   0     1721.65     1771.83     18.23 o 
   5   5   0       39.03       44.20      2.59 o 
   6   5   0      182.61      172.89      9.24 o 
   7   5   0       63.21       63.59      5.32 o 
   8   5   0      139.45      166.60     10.51 o 
   0   6   0     1091.29     1172.91     11.71 o 
   1   6   0       50.09       33.64      1.55 o 
   2   6   0     8515.90     8535.40     78.27 o 
   3   6   0     3620.40     3650.13     34.79 o 
   4   6   0     5578.85     5770.77     54.20 o 
   5   6   0      664.54      708.92     12.37 o 
   6   6   0        2.54        7.24      2.59 o 
   7   6   0      593.35      605.63     12.31 o 
   8   6   0      122.41      159.11     11.04 o 
   1   7   0     1043.59     1014.22     11.04 o 
   2   7   0       15.30       10.48      1.43 o 
   3   7   0      214.86      210.73      4.93 o 
   4   7   0      703.31      612.96      8.12 o 
   5   7   0      471.20      487.58      7.45 o 
   6   7   0     1303.25     1321.78     15.49 o 
   7   7   0      418.88      433.43     10.62 o 
   8   7   0       12.58       24.68      7.59 o 
   0   8   0    26992.17    26613.91    742.27 o 
   1   8   0      107.20      118.64      2.49 o 
   2   8   0     7150.78     7747.60     71.69 o 
   3   8   0      729.88      733.37      9.05 o 
   4   8   0     3309.57     3324.05     32.68 o 
   5   8   0        1.10        1.16      2.33 o 
   6   8   0      660.95      676.12     11.79 o 
   7   8   0       15.65        9.29      4.73 o 
   8   8   0       76.09       87.98      9.58 o 
   1   9   0      310.41      290.67      3.24 o 
   2   9   0       50.26       50.13      3.56 o 
   3   9   0       67.78       85.90      3.11 o 
   4   9   0      359.30      332.72      8.28 o 
   5   9   0      142.06      154.32     17.82 o 
   6   9   0        9.79       15.51      4.02 o 
   7   9   0      251.51      272.00      9.27 o 
   0  10   0     2220.66     2538.01     32.22 o 
   1  10   0     2174.62     2060.89     15.76 o 
   2  10   0     3458.45     3405.51     28.58 o 
   3  10   0     2912.09     2737.82     27.52 o 
   4  10   0      116.30      110.68      3.97 o 
   5  10   0       28.77       28.50      2.88 o 
   6  10   0      101.77       79.76      5.65 o 
   7  10   0      234.87      261.30      9.53 o 
   1  11   0       12.37       17.25      1.65 o 
   2  11   0     1110.67     1009.93     10.23 o 
   3  11   0      229.82      228.55      5.02 o 
   4  11   0      871.74      838.45     10.99 o 
   5  11   0      418.08      404.48      7.39 o 
   6  11   0       78.56       79.12      5.93 o 
   7  11   0      188.62      189.46      9.47 o 
   0  12   0     2739.00     2719.54     48.29 o 
   1  12   0     5801.90     5741.60     46.83 o 
   2  12   0       72.06       91.20      4.16 o 
   3  12   0      119.33      105.97      3.35 o 
   4  12   0      228.88      239.64      4.82 o 
   5  12   0      928.43      966.58     17.82 o 
   6  12   0      181.49      174.18      7.70 o 
   7  12   0        2.95        9.73      4.45 o 
   1  13   0       38.28       37.88      2.23 o 
   2  13   0      109.25      112.80      3.43 o 
   3  13   0      357.43      383.10      6.44 o 
   4  13   0       25.27       26.59      2.66 o 
   5  13   0      489.63      515.05      9.29 o 
   6  13   0      870.06      850.47     13.12 o 
   7  13   0       21.37       23.62      4.91 o 
   0  14   0     1127.22     1181.12     25.46 o 
   1  14   0      275.18      271.55      5.89 o 
   2  14   0     4836.46     4771.85     49.80 o 
   3  14   0      319.89      300.01      5.41 o 
   4  14   0     1079.97     1082.76     13.26 o 
   5  14   0       12.98       11.77      3.91 o 
   6  14   0       98.34      101.04      5.61 o 
   1  15   0        0.11       -0.23      2.37 o 
   2  15   0       63.25       63.89      3.65 o 
   3  15   0      140.81      140.48      4.29 o 
   4  15   0      406.00      374.68      9.54 o 
   5  15   0      267.21      268.81     11.52 o 
   6  15   0      146.95      180.06      6.91 o 
   0  16   0     2017.95     2107.11     41.14 o 
   1  16   0     2005.32     1915.57     38.44 o 
   2  16   0      913.36      950.39     12.87 o 
   3  16   0      413.18      360.44     22.04 o 
   4  16   0      566.93      589.87      8.57 o 
   5  16   0      300.68      287.39      8.07 o 
   1  17   0      350.46      357.74      9.72 o 
   2  17   0       31.56       39.02      3.85 o 
   3  17   0      117.98      105.57      4.87 o 
   4  17   0      822.85      859.48     12.97 o 
   5  17   0       23.38       32.71      6.39 o 
   0  18   0      190.67      208.02     11.94 o 
   1  18   0     2087.18     1979.64     28.58 o 
   2  18   0       31.92       44.27      4.92 o 
   3  18   0     2208.95     2083.27     28.64 o 
   4  18   0       27.17       25.99      5.80 o 
   1  19   0      251.99      280.59      9.87 o 
   2  19   0      222.94      219.57      9.00 o 
   3  19   0       58.73       66.90      4.97 o 
   4  19   0      418.35      406.90     12.06 o 
   0  20   0     1306.17     1272.32     30.62 o 
   1  20   0     1093.86     1041.49     24.06 o 
   2  20   0      147.04      143.71      7.84 o 
   3  20   0       95.78       83.79      5.44 o 
   1  21   0       10.24        9.19      6.06 o 
   2  21   0       72.40       64.00      6.90 o 
  -7   0   1     2624.13     2764.32     49.75 o 
  -5   0   1      350.06      383.55     10.52 o 
  -3   0   1    26707.50    25970.14    404.99 o 
  -1   0   1    19462.45    20221.12    310.15 o 
   1   0   1    35650.10    34741.04   1659.05 o 
   3   0   1    10170.01    10196.28    161.11 o 
   5   0   1       13.14       20.98      4.15 o 
   7   0   1      384.21      398.68     13.22 o 
  -7   1   1      544.42      589.53     11.44 o 
  -6   1   1      676.82      658.01     11.12 o 
  -5   1   1        0.47        1.35      2.29 o 
  -4   1   1      734.80      736.25     13.34 o 
  -3   1   1       11.03        9.53      4.75 o 
  -2   1   1      976.63     1120.86     13.41 o 
  -1   1   1     3401.69     3533.19     27.82 o 
   0   1   1     1372.16     1361.03     15.45 o 
   1   1   1     2524.17     2613.72     24.03 o 
   2   1   1    11644.09    11751.09    144.72 o 
   3   1   1       58.97       49.34      6.45 o 
   4   1   1     6683.77     6875.27     78.23 o 
   5   1   1        0.52        0.74      2.54 o 
   6   1   1      934.21      986.77     15.19 o 
   7   1   1        6.10       10.21      4.20 o 
   8   1   1      485.40      479.42     21.38 o 
  -7   2   1        0.97       -4.46      4.10 o 
  -6   2   1      615.82      633.71     10.88 o 
  -5   2   1     2898.43     2984.12     35.84 o 
  -4   2   1     3164.49     3278.83     38.39 o 
  -3   2   1     3477.32     3751.39     42.92 o 
  -2   2   1    17033.20    17459.51    193.00 o 
  -1   2   1    22080.65    23282.64    212.31 o 
   0   2   1    12525.50    13123.02    238.07 o 
   1   2   1     7152.71     7381.57     57.88 o 
   2   2   1    33361.26    32991.91    363.43 o 
   3   2   1     5379.25     5527.12     62.88 o 
   4   2   1       42.47       43.09      3.18 o 
   5   2   1     1305.22     1367.27     18.63 o 
   6   2   1      103.95      104.23      4.96 o 
   7   2   1       16.08       15.08      4.36 o 
   8   2   1       48.05       46.90      5.85 o 
  -7   3   1      317.49      334.23      8.64 o 
  -6   3   1      204.72      184.86      6.18 o 
  -5   3   1      358.49      398.11      7.75 o 
  -4   3   1      139.15       99.23      4.68 o 
  -3   3   1     1963.31     1960.83     23.74 o 
  -2   3   1     2610.98     2516.21     29.10 o 
  -1   3   1     2080.55     2027.29     16.53 o 
   0   3   1     1112.58     1093.39      9.26 o 
   1   3   1     1284.56     1205.48     10.14 o 
   2   3   1     5320.12     5518.28     43.67 o 
   3   3   1     1274.83     1257.76     16.23 o 
   4   3   1       13.26       17.35      2.35 o 
   5   3   1      849.49      867.56     14.78 o 
   6   3   1     3738.57     3698.21     98.17 o 
   7   3   1        7.54        7.34      4.15 o 
   8   3   1       70.33       61.27      6.15 o 
  -7   4   1        9.94       15.54      4.30 o 
  -6   4   1      586.01      609.62     10.96 o 
  -5   4   1       24.01       26.63      2.97 o 
  -4   4   1     7761.79     7835.30     88.61 o 
  -3   4   1     1096.89     1027.15     10.93 o 
  -2   4   1     3565.50     3622.41     33.80 o 
  -1   4   1     4163.65     4300.78     34.25 o 
   0   4   1       20.23       41.93      2.17 o 
   1   4   1      222.74      214.04      2.55 o 
   2   4   1     4400.22     4326.01     34.58 o 
   3   4   1      150.20      137.02      2.93 o 
   4   4   1      287.98      302.64      6.51 o 
   5   4   1      188.29      169.21      5.53 o 
   6   4   1       25.50       27.71      5.22 o 
   7   4   1        1.52       -0.72      4.03 o 
   8   4   1      262.76      267.78      7.84 o 
  -7   5   1      158.05      175.18      7.75 o 
  -6   5   1     1419.85     1463.10     20.44 o 
  -5   5   1     1678.43     1637.60     21.59 o 
  -4   5   1     1187.59     1123.84     12.39 o 
  -3   5   1     3035.75     2931.11     28.12 o 
  -2   5   1     2600.57     2449.32     23.49 o 
  -1   5   1       22.05       16.56      1.06 o 
   0   5   1       17.27       12.28      1.71 o 
   1   5   1      491.59      420.82      7.93 o 
   2   5   1      617.56      639.46      6.13 o 
   3   5   1       16.18       21.00      1.59 o 
   4   5   1       77.38       80.10      4.60 o 
   5   5   1      343.18      330.33      5.74 o 
   6   5   1     1592.94     1613.99     22.59 o 
   7   5   1       45.15       33.38      4.80 o 
   8   5   1       39.05       35.34      5.93 o 
  -8   6   1        4.45        4.75      6.73 o 
  -7   6   1        2.14        3.48      3.29 o 
  -6   6   1     1424.65     1467.54     16.64 o 
  -5   6   1     3204.46     3154.59     31.20 o 
  -4   6   1     1558.80     1633.04     17.08 o 
  -3   6   1     8084.90     8421.09     77.48 o 
  -2   6   1      262.37      275.73      3.63 o 
  -1   6   1     3664.49     3551.53     28.76 o 
   0   6   1     2117.68     2176.20     25.18 o 
   1   6   1     3928.50     3980.45     41.38 o 
   2   6   1      312.45      353.76      4.03 o 
   3   6   1     2113.84     2247.94     22.28 o 
   4   6   1      227.27      197.35      4.17 o 
   5   6   1     2626.12     2734.60     27.55 o 
   6   6   1       42.62       29.62      4.22 o 
   7   6   1       28.57       34.62      4.92 o 
   8   6   1        6.52        4.84      5.54 o 
  -8   7   1      142.17      159.68     11.52 o 
  -7   7   1      573.97      588.35     11.92 o 
  -6   7   1      176.99      180.51      5.26 o 
  -5   7   1        1.56        5.63      2.42 o 
  -4   7   1     1781.73     1821.93     18.95 o 
  -3   7   1     1229.25     1306.40     13.95 o 
  -2   7   1      217.54      222.13      3.35 o 
  -1   7   1     2212.77     2038.64     17.28 o 
   0   7   1      798.35      786.87     10.90 o 
   1   7   1       91.48       51.22      1.61 o 
   2   7   1      405.37      456.29     11.95 o 
   3   7   1     2535.49     2363.86     23.50 o 
   4   7   1       21.74       26.75      2.19 o 
   5   7   1       30.40       38.67      4.09 o 
   6   7   1     1394.95     1353.28     20.18 o 
   7   7   1       83.93       77.96      5.69 o 
   8   7   1      335.02      337.88     10.99 o 
  -8   8   1       36.94       23.41      8.45 o 
  -7   8   1      456.69      451.21      8.98 o 
  -6   8   1      198.45      190.06      5.44 o 
  -5   8   1       83.51       72.77      4.93 o 
  -4   8   1      294.14      279.33     15.30 o 
  -3   8   1     4839.72     4750.99     38.86 o 
  -2   8   1       97.74      100.73      3.50 o 
  -1   8   1     9642.87    10207.13     80.51 o 
   0   8   1     3392.92     3609.25     26.16 o 
   1   8   1    18607.53    18606.36    167.40 o 
   2   8   1     2496.99     2627.50     21.92 o 
   3   8   1     7750.52     7651.34     71.12 o 
   4   8   1      575.24      554.45      8.41 o 
   5   8   1        5.21        5.84      2.33 o 
   6   8   1        7.37        6.92      4.79 o 
   7   8   1      562.63      560.97     21.44 o 
   8   8   1       34.26       24.78      5.83 o 
  -8   9   1       81.97       87.05      9.58 o 
  -7   9   1      199.64      233.58      7.17 o 
  -6   9   1      422.08      416.71      6.67 o 
  -5   9   1       65.85       59.16      3.24 o 
  -4   9   1     4180.73     4192.68     35.07 o 
  -3   9   1      325.18      320.53      4.69 o 
  -2   9   1     3746.16     4045.30     33.31 o 
  -1   9   1     1196.72     1206.41     11.22 o 
   0   9   1      257.93      281.29      3.58 o 
   1   9   1      221.35      248.84      3.50 o 
   2   9   1     1360.84     1351.60     12.21 o 
   3   9   1      371.13      396.42      7.17 o 
   4   9   1     1563.09     1568.06     17.13 o 
   5   9   1      291.16      267.37      5.76 o 
   6   9   1       78.99       73.59      5.48 o 
   7   9   1      619.71      594.36     13.20 o 
  -7  10   1       52.75       44.60      5.68 o 
  -6  10   1     1253.77     1242.84     13.36 o 
  -5  10   1      336.13      329.47      7.53 o 
  -4  10   1      571.12      585.45      7.26 o 
  -3  10   1       87.52       74.43      2.63 o 
  -2  10   1     1064.97      988.15      9.87 o 
  -1  10   1     6701.53     7024.39     56.37 o 
   0  10   1     5352.92     5321.04     38.24 o 
   1  10   1     2411.41     2445.69     20.78 o 
   2  10   1      269.38      284.85      5.13 o 
   3  10   1       61.17       73.24      6.29 o 
   4  10   1     1579.37     1514.78     19.69 o 
   5  10   1      486.84      444.46     47.66 o 
   6  10   1      470.66      451.55     10.75 o 
   7  10   1        0.63       -2.92      5.17 o 
  -7  11   1      364.41      370.80     22.39 o 
  -6  11   1      290.45      285.77      6.06 o 
  -5  11   1      427.17      441.23      6.92 o 
  -4  11   1       30.57       25.43      3.35 o 
  -3  11   1       37.19       32.26      2.20 o 
  -2  11   1      402.14      390.99      8.48 o 
  -1  11   1      732.89      701.64     12.15 o 
   0  11   1      737.98      790.46     10.97 o 
   1  11   1      496.39      500.21      6.02 o 
   2  11   1      263.46      292.62      5.50 o 
   3  11   1        0.60        0.51      2.17 o 
   4  11   1      724.20      735.44     10.02 o 
   5  11   1      150.01      139.74      6.59 o 
   6  11   1       52.52       54.43      5.70 o 
   7  11   1      237.77      205.88     11.86 o 
  -7  12   1      136.89      157.27      7.96 o 
  -6  12   1      137.67      142.76      5.82 o 
  -5  12   1       17.51       11.97      2.66 o 
  -4  12   1     1599.41     1572.38     15.39 o 
  -3  12   1      327.44      324.02      5.31 o 
  -2  12   1     5376.83     5392.44     44.37 o 
  -1  12   1     1189.85     1266.94     12.30 o 
   0  12   1     1070.52     1091.55     13.01 o 
   1  12   1     1825.39     1873.06     16.89 o 
   2  12   1     4065.35     3812.56     93.05 o 
   3  12   1      569.07      571.66      8.52 o 
   4  12   1      269.49      261.51     10.30 o 
   5  12   1      176.85      159.91      7.14 o 
   6  12   1      150.71      151.14      8.03 o 
   7  12   1        7.40       11.07      6.00 o 
  -7  13   1      183.57      190.34      8.69 o 
  -6  13   1       82.74       94.20      5.35 o 
  -5  13   1     2197.43     2223.30     21.10 o 
  -4  13   1      203.42      200.85      7.56 o 
  -3  13   1      636.30      628.99      7.93 o 
  -2  13   1       15.42       16.81      2.14 o 
  -1  13   1       34.55       30.23      2.78 o 
   0  13   1      359.30      323.92      7.72 o 
   1  13   1       37.23       29.45      5.59 o 
   2  13   1     1471.98     1464.90     14.19 o 
   3  13   1      331.68      339.90      6.58 o 
   4  13   1       19.07       17.46      3.13 o 
   5  13   1      205.03      181.05      8.05 o 
   6  13   1      501.64      495.46     21.50 o 
  -6  14   1      121.97      134.25      6.03 o 
  -5  14   1     1299.49     1332.22     14.31 o 
  -4  14   1      585.18      577.00      8.00 o 
  -3  14   1      979.77      958.35     10.76 o 
  -2  14   1      491.08      459.42      6.66 o 
  -1  14   1     6046.43     6010.63     57.83 o 
   0  14   1       33.51       35.41      4.23 o 
   1  14   1     1484.72     1447.87     20.89 o 
   2  14   1      220.42      210.54     14.42 o 
   3  14   1        7.80       11.74      2.37 o 
   4  14   1       87.09       94.15      7.54 o 
   5  14   1      765.86      796.18     15.53 o 
   6  14   1       66.95       75.71      6.99 o 
  -6  15   1       37.07       38.00      5.06 o 
  -5  15   1       51.92       67.06      3.95 o 
  -4  15   1        4.08        8.17      2.82 o 
  -3  15   1      166.89      137.52      4.20 o 
  -2  15   1        2.35        2.66      2.67 o 
  -1  15   1     1060.71     1068.27     13.68 o 
   0  15   1      532.87      517.87     10.95 o 
   1  15   1      297.87      286.25      8.40 o 
   2  15   1      255.75      246.87     24.50 o 
   3  15   1      293.19      300.10      6.75 o 
   4  15   1      568.96      575.23     11.49 o 
   5  15   1        3.61        1.63      4.00 o 
   6  15   1      159.26      163.20      6.68 o 
  -5  16   1      181.47      157.53      6.22 o 
  -4  16   1      870.39      866.97     10.87 o 
  -3  16   1     2413.62     2403.98     26.36 o 
  -2  16   1      941.06      897.38     12.43 o 
  -1  16   1      989.68     1010.30     22.42 o 
   0  16   1        1.91        2.81      3.65 o 
   1  16   1     1094.83     1145.88     21.43 o 
   2  16   1      869.85      825.79     14.08 o 
   3  16   1     1020.01     1086.44     14.41 o 
   4  16   1      113.70      112.36      8.66 o 
   5  16   1       36.29       39.57      4.89 o 
  -5  17   1      177.43      164.31      9.13 o 
  -4  17   1      448.27      491.53     10.53 o 
  -3  17   1        5.60        6.69      3.35 o 
  -2  17   1      334.72      296.77      7.18 o 
  -1  17   1       88.64       74.48      5.47 o 
   0  17   1       46.04       42.43      4.83 o 
   1  17   1      225.81      180.61     43.64 o 
   2  17   1      181.42      176.88      7.72 o 
   3  17   1        6.83        8.10      3.63 o 
   4  17   1      305.98      304.77     10.15 o 
   5  17   1      408.50      433.96     30.17 o 
  -4  18   1      764.80      736.92     12.26 o 
  -3  18   1       42.98       30.99      4.26 o 
  -2  18   1     1402.71     1280.59     16.60 o 
  -1  18   1        3.18        4.84      4.75 o 
   0  18   1     3570.88     3394.13     44.15 o 
   1  18   1       12.80       20.36      4.82 o 
   2  18   1      435.06      418.68     11.29 o 
   3  18   1      134.62      135.21      7.30 o 
   4  18   1      756.13      741.63     34.32 o 
  -4  19   1      362.95      388.87      9.19 o 
  -3  19   1      285.42      263.39      7.75 o 
  -2  19   1       33.14       36.27      4.42 o 
  -1  19   1      776.07      765.33     15.32 o 
   0  19   1      100.94      109.66      6.93 o 
   1  19   1      316.87      323.48     10.22 o 
   2  19   1       60.83       51.32      5.98 o 
   3  19   1      441.74      446.20     12.64 o 
   4  19   1       45.22       46.03      6.62 o 
  -3  20   1      519.71      547.82     10.73 o 
  -2  20   1      910.24      933.30     17.87 o 
  -1  20   1       51.88       66.51      6.38 o 
   0  20   1      591.01      524.28     12.96 o 
   1  20   1      267.81      268.81     10.02 o 
   2  20   1     1788.81     1827.10     61.16 o 
   3  20   1      287.93      307.17     17.80 o 
  -2  21   1      240.19      267.66     10.98 o 
  -1  21   1       62.63       81.76      7.06 o 
   0  21   1        7.40        6.22      5.60 o 
   1  21   1       55.13       54.39      8.60 o 
  -8   0   2        1.22        5.35      6.55 o 
  -6   0   2     1634.23     1698.72     31.51 o 
  -4   0   2      322.37      284.12      7.57 o 
  -2   0   2     1501.48     1707.26     19.72 o 
   0   0   2     7813.17     8022.63    126.55 o 
   2   0   2       13.48        5.95      2.06 o 
   4   0   2     4516.92     4440.43     73.25 o 
   6   0   2       73.68       72.65      6.55 o 
   8   0   2      284.10      305.52     14.22 o 
  -8   1   2       59.48       52.41      5.36 o 
  -6   1   2       88.86      100.48      4.40 o 
  -5   1   2      147.86      127.82      6.14 o 
  -4   1   2      248.03      250.34      6.80 o 
  -3   1   2     4898.31     5015.88     39.78 o 
  -2   1   2     3897.48     3665.63     29.09 o 
  -1   1   2     1662.92     1750.17     24.33 o 
   0   1   2     1966.33     1987.94     17.47 o 
   1   1   2      998.35     1024.59     10.64 o 
   2   1   2      437.10      414.95      5.06 o 
   3   1   2     1407.83     1508.46     19.02 o 
   4   1   2     3253.84     3255.38     38.81 o 
   5   1   2      517.01      510.72      9.36 o 
   6   1   2      254.61      252.45     14.15 o 
   7   1   2      724.72      700.88     13.40 o 
   8   1   2      279.56      261.15      9.71 o 
  -8   2   2      143.51      142.18      6.98 o 
  -7   2   2      459.20      479.40     10.43 o 
  -6   2   2       16.52       17.11      3.21 o 
  -5   2   2       71.22       93.90      6.14 o 
  -4   2   2     1642.20     1631.19     20.06 o 
  -3   2   2     6044.45     6079.68     47.99 o 
  -2   2   2      530.67      472.67      4.53 o 
  -1   2   2     5746.49     5447.50     39.21 o 
   0   2   2      765.97      621.02      4.84 o 
   1   2   2      592.22      702.24      6.27 o 
   2   2   2      120.05       94.81      2.22 o 
   3   2   2      994.08     1028.47     13.84 o 
   4   2   2      868.17      843.46     19.49 o 
   5   2   2       15.32       14.46      2.86 o 
   6   2   2      989.46      995.34     15.65 o 
   7   2   2     1200.02     1192.30     18.87 o 
   8   2   2       88.01      101.80      6.90 o 
  -8   3   2      324.62      302.77      9.53 o 
  -7   3   2       95.25      107.09     11.56 o 
  -6   3   2     2156.05     2231.80     28.20 o 
  -5   3   2     2379.32     2481.78     30.21 o 
  -4   3   2      524.75      599.24      8.99 o 
  -3   3   2     1327.06     1308.77     11.42 o 
  -2   3   2    12059.54    12482.75     96.91 o 
  -1   3   2     6805.03     6557.15     45.93 o 
   0   3   2        4.81        4.87      0.53 o 
   1   3   2     7047.91     6871.45     48.20 o 
   2   3   2       87.29       93.25      2.44 o 
   3   3   2       23.70       33.88      3.07 o 
   4   3   2       46.19       49.22      2.95 o 
   5   3   2       22.09       21.16      3.21 o 
   6   3   2       21.57       27.24      3.99 o 
   7   3   2      251.59      235.11      8.13 o 
   8   3   2       13.89       14.36      5.62 o 
  -8   4   2       70.76       63.55      8.87 o 
  -7   4   2      202.43      213.16     12.01 o 
  -6   4   2      180.64      196.17      5.12 o 
  -5   4   2     3948.17     3937.15     46.32 o 
  -4   4   2     2052.50     2086.73     20.89 o 
  -3   4   2     1970.19     2130.94     15.99 o 
  -2   4   2      425.84      439.92      4.00 o 
  -1   4   2    16768.99    16603.43    115.40 o 
   0   4   2     1984.81     1894.54     13.87 o 
   1   4   2      238.80      287.11      3.17 o 
   2   4   2      120.89      146.24      2.27 o 
   3   4   2      676.62      696.46     12.20 o 
   4   4   2      724.69      713.75     11.25 o 
   5   4   2      493.11      513.43      9.67 o 
   6   4   2       47.39       43.39      4.43 o 
   7   4   2        4.51        6.58      4.47 o 
   8   4   2      121.72      133.86      5.88 o 
  -8   5   2      429.57      429.44     10.52 o 
  -7   5   2        5.09        0.56      5.87 o 
  -6   5   2     1509.58     1553.59     15.03 o 
  -5   5   2     2282.40     2318.00     23.69 o 
  -4   5   2     2069.30     2232.10     19.12 o 
  -3   5   2      105.64       91.48      3.49 o 
  -2   5   2      920.52      842.65      6.86 o 
  -1   5   2     6369.12     6465.60     60.16 o 
   0   5   2      140.56      164.17      1.99 o 
   1   5   2     2408.05     2212.66     18.24 o 
   2   5   2      363.68      364.77      4.07 o 
   3   5   2       60.79       43.95      1.65 o 
   4   5   2      587.53      632.34      7.98 o 
   5   5   2      540.78      510.42      9.93 o 
   6   5   2      431.49      418.80      9.67 o 
   7   5   2      389.25      407.45     10.52 o 
   8   5   2      182.14      165.32      8.83 o 
  -8   6   2      217.81      215.17     12.39 o 
  -7   6   2       10.10        6.08      3.60 o 
  -6   6   2       63.97       65.83      3.05 o 
  -5   6   2       56.05       60.04      2.28 o 
  -4   6   2     3294.79     3231.18     24.08 o 
  -3   6   2     3408.43     3438.49     25.13 o 
  -2   6   2     6596.28     6975.34     49.25 o 
  -1   6   2      339.71      350.18      4.07 o 
   0   6   2    10954.10    11205.94     89.09 o 
   1   6   2     1448.10     1324.64     11.52 o 
   2   6   2     7378.04     6960.67     55.21 o 
   3   6   2      261.27      305.10      3.98 o 
   4   6   2     1957.64     1909.12     26.84 o 
   5   6   2       11.96       13.14      3.25 o 
   6   6   2     1367.75     1359.71     20.11 o 
   7   6   2      184.62      197.70      8.32 o 
   8   6   2      245.50      260.21     10.26 o 
  -8   7   2       31.04       24.39      8.42 o 
  -7   7   2      305.64      323.63      8.54 o 
  -6   7   2        0.61        2.30      2.44 o 
  -5   7   2     1273.28     1257.75     12.54 o 
  -4   7   2      916.41      907.48      8.13 o 
  -3   7   2     4754.40     4786.98     34.50 o 
  -2   7   2     1063.99      987.35     10.76 o 
  -1   7   2      210.05      213.65      4.68 o 
   0   7   2      438.73      517.24      5.50 o 
   1   7   2      106.81      129.20      3.26 o 
   2   7   2     1150.43     1177.66     12.72 o 
   3   7   2     1503.63     1525.60     15.25 o 
   4   7   2      140.76      143.26      3.81 o 
   5   7   2     1744.03     1757.02     24.13 o 
   6   7   2      351.66      373.91      9.38 o 
   7   7   2      493.42      517.90     12.51 o 
   8   7   2      216.82      225.52     10.15 o 
  -8   8   2        0.45       -2.28      6.81 o 
  -7   8   2      184.33      196.97      7.22 o 
  -6   8   2     1403.27     1465.75     14.76 o 
  -5   8   2     1012.85     1037.93     10.95 o 
  -4   8   2      884.90      882.48     10.07 o 
  -3   8   2     1386.18     1382.76     12.85 o 
  -2   8   2     4621.83     4782.94     38.85 o 
  -1   8   2       88.56      101.40      2.52 o 
   0   8   2    13669.18    13968.69    113.82 o 
   1   8   2      491.67      606.80      6.27 o 
   2   8   2     2865.22     2936.26     24.46 o 
   3   8   2      364.89      380.58      4.83 o 
   4   8   2     4718.99     4553.89     43.79 o 
   5   8   2      751.92      738.22     13.16 o 
   6   8   2      706.84      713.80     20.67 o 
   7   8   2       32.78       36.36      5.60 o 
  -8   9   2       22.00       15.19      7.63 o 
  -7   9   2      911.11      894.10     15.46 o 
  -6   9   2      442.89      433.07      6.86 o 
  -5   9   2       14.59       27.68      6.56 o 
  -4   9   2     1221.07     1217.30     12.08 o 
  -3   9   2       38.68       48.20      2.82 o 
  -2   9   2       24.43       28.19      1.73 o 
  -1   9   2     5407.82     5639.32     45.52 o 
   0   9   2     2433.41     2446.59     25.58 o 
   1   9   2      915.89      926.56     12.58 o 
   2   9   2      740.63      743.22      8.98 o 
   3   9   2      136.17      149.47      3.12 o 
   4   9   2      100.55      104.42      3.70 o 
   5   9   2     1464.84     1426.09     20.96 o 
   6   9   2        3.86        3.88      4.06 o 
   7   9   2       60.27       46.87      8.19 o 
  -7  10   2      162.04      175.58      7.54 o 
  -6  10   2       11.71       14.36      2.87 o 
  -5  10   2      235.95      237.87      4.92 o 
  -4  10   2      501.50      511.93      6.72 o 
  -3  10   2     5029.45     5006.45     41.21 o 
  -2  10   2      490.10      457.73      6.93 o 
  -1  10   2     5134.29     5345.65     43.45 o 
   0  10   2       82.45       72.24      2.27 o 
   1  10   2     7091.09     6883.33     63.66 o 
   2  10   2     3792.95     3856.34     31.90 o 
   3  10   2     2681.50     2627.53     26.65 o 
   4  10   2      598.01      591.70     11.44 o 
   5  10   2       35.47       35.16      7.09 o 
   6  10   2      600.39      588.62     12.68 o 
   7  10   2     1615.84     1619.65     25.10 o 
  -7  11   2        7.69        3.37      6.58 o 
  -6  11   2      306.26      287.02      7.48 o 
  -5  11   2      499.73      496.10      7.80 o 
  -4  11   2      647.16      632.20      7.85 o 
  -3  11   2      641.79      591.90      7.24 o 
  -2  11   2     2360.92     2353.07     20.87 o 
  -1  11   2      896.55      892.95     10.70 o 
   0  11   2      219.94      209.26      3.51 o 
   1  11   2      508.14      440.17      6.94 o 
   2  11   2       65.18       72.97      5.47 o 
   3  11   2      136.72      126.80      4.04 o 
   4  11   2       72.82       78.69      9.75 o 
   5  11   2      186.53      176.63      8.63 o 
   6  11   2        2.46        5.39      6.06 o 
   7  11   2        0.15       -1.34      5.20 o 
  -7  12   2      288.49      298.63     13.96 o 
  -6  12   2      259.99      267.78      6.76 o 
  -5  12   2     1591.55     1587.85     15.92 o 
  -4  12   2      411.48      397.93      7.89 o 
  -3  12   2     2176.86     2127.86     19.39 o 
  -2  12   2      493.24      516.00      8.30 o 
  -1  12   2     6590.64     6703.93     54.38 o 
   0  12   2     1176.57     1215.26     13.15 o 
   1  12   2      509.87      538.19     56.17 o 
   2  12   2       23.16       20.00      2.38 o 
   3  12   2      372.41      374.44      6.76 o 
   4  12   2       57.52       56.35      4.78 o 
   5  12   2     3070.64     2993.69     39.27 o 
   6  12   2       22.09       23.49      5.51 o 
   7  12   2      257.54      231.98     18.66 o 
  -7  13   2       18.46       16.53      8.64 o 
  -6  13   2      318.65      323.94      6.73 o 
  -5  13   2       60.69       58.52      3.52 o 
  -4  13   2       87.20       88.82      3.35 o 
  -3  13   2       55.90       51.03      2.77 o 
  -2  13   2       84.92       83.53      2.97 o 
  -1  13   2      495.68      467.51      6.33 o 
   0  13   2      312.77      294.90      7.58 o 
   1  13   2      667.18      619.45     11.45 o 
   2  13   2        0.04       -1.03      2.20 o 
   3  13   2     1229.78     1181.96     14.40 o 
   4  13   2       29.52       22.56      4.59 o 
   5  13   2      132.07      131.53      6.74 o 
   6  13   2       65.49       79.77      6.56 o 
  -6  14   2       48.34       50.68      4.52 o 
  -5  14   2      555.78      552.57      8.20 o 
  -4  14   2     1325.40     1304.24     15.37 o 
  -3  14   2      604.53      590.79      8.95 o 
  -2  14   2     1511.66     1570.70     15.29 o 
  -1  14   2      452.56      417.21     11.25 o 
   0  14   2      255.45      269.48      8.43 o 
   1  14   2      282.88      289.44      9.79 o 
   2  14   2     4334.54     4436.27     43.77 o 
   3  14   2      898.15      855.50     13.15 o 
   4  14   2      222.01      239.43      8.46 o 
   5  14   2      234.33      209.14      8.66 o 
   6  14   2      310.17      335.99     11.28 o 
  -6  15   2        3.22        6.13      5.44 o 
  -5  15   2      256.97      268.27      6.20 o 
  -4  15   2      108.16       98.64      3.95 o 
  -3  15   2       70.35       64.74      3.77 o 
  -2  15   2     1312.44     1348.66     16.31 o 
  -1  15   2        2.62        1.48      2.75 o 
   0  15   2        3.53        1.54      3.41 o 
   1  15   2       68.75       72.40      5.06 o 
   2  15   2       25.55       26.74      4.31 o 
   3  15   2        1.35        5.94      4.34 o 
   4  15   2      322.17      340.92     10.25 o 
   5  15   2       49.87       36.32      7.48 o 
   6  15   2       58.09       69.37      7.42 o 
  -5  16   2      291.02      292.94      6.66 o 
  -4  16   2      146.76      142.16      4.71 o 
  -3  16   2      756.59      713.92     13.23 o 
  -2  16   2      703.45      677.51     12.06 o 
  -1  16   2     1425.41     1397.13     17.05 o 
   0  16   2     1481.36     1536.67     22.79 o 
   1  16   2      468.99      429.45     10.51 o 
   2  16   2       75.68       85.54      5.65 o 
   3  16   2        3.94       -0.68      4.53 o 
   4  16   2     1026.14      996.88     33.06 o 
   5  16   2      393.51      430.34     12.38 o 
  -5  17   2       15.58       18.96      3.75 o 
  -4  17   2     1045.44     1080.72     14.85 o 
  -3  17   2      312.68      321.56      7.67 o 
  -2  17   2        0.78        1.93      3.09 o 
  -1  17   2       35.27       23.94      3.44 o 
   0  17   2      102.02      110.99      6.04 o 
   1  17   2     1639.05     1588.26     23.86 o 
   2  17   2       20.50       30.99      5.20 o 
   3  17   2       32.12       29.23      5.54 o 
   4  17   2       69.19       59.63      6.58 o 
   5  17   2       86.33       98.61      7.87 o 
  -4  18   2       25.88       23.80      4.86 o 
  -3  18   2     1961.80     1924.69     22.83 o 
  -2  18   2      373.46      361.95      9.56 o 
  -1  18   2      423.68      374.99      8.24 o 
   0  18   2      293.71      289.84      9.31 o 
   1  18   2     2273.27     2258.34     37.41 o 
   2  18   2      277.61      275.86      9.76 o 
   3  18   2      747.92      705.62     15.20 o 
   4  18   2       19.33       24.12      6.33 o 
  -4  19   2      253.36      256.17      7.90 o 
  -3  19   2       43.95       48.37      5.21 o 
  -2  19   2       44.31       42.21      4.37 o 
  -1  19   2      341.63      320.71     15.63 o 
   0  19   2      116.98      118.00      7.30 o 
   1  19   2       50.82       37.94      5.57 o 
   2  19   2        8.18        2.05      5.06 o 
   3  19   2      478.39      457.95     19.92 o 
  -3  20   2       10.99       12.27      4.62 o 
  -2  20   2      281.31      289.90      8.22 o 
  -1  20   2     1100.97     1117.98     31.05 o 
   0  20   2      224.51      213.41     13.68 o 
   1  20   2     1068.23      990.03     18.51 o 
   2  20   2        6.53        7.41      5.99 o 
  -1  21   2       67.32       66.40      6.82 o 
   0  21   2       63.21       67.55      7.15 o 
   1  21   2        1.99        4.22      6.07 o 
  -7   0   3      652.60      621.98     16.75 o 
  -5   0   3     2094.72     2209.00     44.55 o 
  -3   0   3     7403.93     7118.92     84.03 o 
  -1   0   3       56.54       24.02      2.25 o 
   1   0   3    32398.55    31597.19    348.28 o 
   3   0   3     2846.12     2831.20     47.70 o 
   5   0   3      925.08      939.30     20.53 o 
   7   0   3     2136.51     2182.74     42.40 o 
  -8   1   3      507.46      508.84     11.87 o 
  -7   1   3      266.58      258.14      7.83 o 
  -6   1   3      842.00      859.57     13.70 o 
  -5   1   3      215.37      229.84      3.54 o 
  -4   1   3        5.08        6.76      1.30 o 
  -3   1   3    13704.18    14089.11    117.32 o 
  -2   1   3      399.72      440.36      4.68 o 
  -1   1   3       64.52       72.43      2.06 o 
   0   1   3     3826.59     3906.11     27.61 o 
   1   1   3       97.77       81.03      1.41 o 
   2   1   3       22.89       31.38      1.52 o 
   3   1   3       27.41        7.01      1.36 o 
   4   1   3      474.73      472.91      8.54 o 
   5   1   3       55.26       42.94      3.53 o 
   6   1   3      291.78      269.43      7.73 o 
   7   1   3        2.54       -0.05      4.15 o 
   8   1   3      165.46      158.11      7.43 o 
  -8   2   3        0.74       -3.00      4.73 o 
  -7   2   3      311.06      294.57      8.39 o 
  -6   2   3      761.76      804.15     20.02 o 
  -5   2   3      557.14      551.60      6.48 o 
  -4   2   3      356.50      354.43      4.45 o 
  -3   2   3     1823.76     1941.47     16.18 o 
  -2   2   3     3441.62     3624.02     28.78 o 
  -1   2   3     5446.75     5374.51     37.79 o 
   0   2   3    11686.13    11461.18     98.94 o 
   1   2   3        9.82       17.05      1.51 o 
   2   2   3      246.76      263.70      3.40 o 
   3   2   3     4533.34     4620.94     43.27 o 
   4   2   3     6014.25     6024.62     69.59 o 
   5   2   3     1913.82     1858.42     24.62 o 
   6   2   3      933.32      909.50     14.91 o 
   7   2   3      206.70      191.54      7.75 o 
   8   2   3      531.59      516.61     13.99 o 
  -8   3   3       14.50       26.01      5.24 o 
  -7   3   3      136.72      117.22      5.78 o 
  -6   3   3      219.69      217.27      6.67 o 
  -5   3   3     1446.92     1432.72     13.29 o 
  -4   3   3      769.14      774.82      7.75 o 
  -3   3   3      198.46      218.22      3.03 o 
  -2   3   3      989.02      866.32      9.73 o 
  -1   3   3      465.26      503.71      4.25 o 
   0   3   3     6558.05     6118.04     52.61 o 
   1   3   3      763.50      696.53      5.81 o 
   2   3   3      386.96      341.17      3.38 o 
   3   3   3       74.62       86.74      4.21 o 
   4   3   3      800.77      780.00     13.15 o 
   5   3   3      185.23      162.04      5.59 o 
   6   3   3        1.39       -0.52      3.67 o 
   7   3   3       75.36       78.27      5.72 o 
   8   3   3       32.23       33.43      5.78 o 
  -8   4   3      353.69      361.87     15.31 o 
  -7   4   3      129.46      134.79      6.31 o 
  -6   4   3       20.48       25.79      4.88 o 
  -5   4   3        6.39       11.65      1.97 o 
  -4   4   3     9312.66     9436.11     74.25 o 
  -3   4   3      112.55       93.07      3.60 o 
  -2   4   3     7615.05     7974.43     63.27 o 
  -1   4   3       87.02       87.14      5.00 o 
   0   4   3    10508.65    10247.84    126.47 o 
   1   4   3     3699.68     3704.55     26.69 o 
   2   4   3     4260.54     4022.63     32.44 o 
   3   4   3      849.13      828.84      8.00 o 
   4   4   3     1132.49     1208.94     18.22 o 
   5   4   3       79.60       78.31      4.33 o 
   6   4   3     1378.25     1436.72     21.07 o 
   7   4   3        0.95        1.98      4.60 o 
   8   4   3      429.29      422.71     15.91 o 
  -8   5   3      201.81      215.71     14.80 o 
  -7   5   3      184.09      172.02     10.03 o 
  -6   5   3      441.77      458.96     14.21 o 
  -5   5   3     1658.69     1664.81     15.22 o 
  -4   5   3       22.58       24.79      1.76 o 
  -3   5   3       23.07       30.74      2.23 o 
  -2   5   3     4040.21     3814.26     27.40 o 
  -1   5   3      284.53      323.61      3.53 o 
   0   5   3      654.86      558.64      6.91 o 
   1   5   3     2231.66     2228.16     16.55 o 
   2   5   3        4.26        3.51      1.07 o 
   3   5   3     1546.39     1470.91     13.09 o 
   4   5   3      970.06      960.41     12.67 o 
   5   5   3        2.34       11.57      6.94 o 
   6   5   3     1337.36     1286.69     19.38 o 
   7   5   3       18.37       19.89      4.75 o 
   8   5   3        1.22       -3.24      5.67 o 
  -8   6   3        7.05        2.89      4.70 o 
  -7   6   3     1370.48     1380.37     50.87 o 
  -6   6   3     1113.35     1072.53     13.55 o 
  -5   6   3     1251.20     1275.52     11.02 o 
  -4   6   3       90.20       92.59      2.81 o 
  -3   6   3     1216.38     1288.33     13.52 o 
  -2   6   3     3695.75     3892.69     28.04 o 
  -1   6   3     1773.95     1613.54     12.26 o 
   0   6   3     2093.62     2137.47     17.67 o 
   1   6   3      146.45      111.14      2.37 o 
   2   6   3     4306.06     4357.88     35.24 o 
   3   6   3     4006.87     3962.16     32.44 o 
   4   6   3     1224.32     1188.90     17.23 o 
   5   6   3     3320.07     3253.26     44.68 o 
   6   6   3       16.42        8.06      4.54 o 
   7   6   3      248.45      234.47      8.69 o 
   8   6   3        4.71        2.81      5.47 o 
  -8   7   3       84.06       93.02      9.03 o 
  -7   7   3        8.27       10.58      4.19 o 
  -6   7   3      775.46      797.66     10.89 o 
  -5   7   3     1163.00     1196.80     12.05 o 
  -4   7   3      513.37      503.17      6.23 o 
  -3   7   3      331.70      316.09      3.89 o 
  -2   7   3       55.29       40.89      1.71 o 
  -1   7   3     1412.17     1430.28     11.11 o 
   0   7   3       40.60       66.68      2.29 o 
   1   7   3     2899.10     2845.16     23.75 o 
   2   7   3      485.24      523.89      5.70 o 
   3   7   3      898.01      880.43     10.24 o 
   4   7   3       37.71       41.18      6.68 o 
   5   7   3      462.91      462.37     10.26 o 
   6   7   3      122.69      109.41     13.21 o 
   7   7   3      249.93      267.25      9.26 o 
  -8   8   3        0.14        0.49      4.61 o 
  -7   8   3      180.78      181.31      7.32 o 
  -6   8   3        1.98       -0.54      2.68 o 
  -5   8   3      645.99      668.51      8.06 o 
  -4   8   3      745.74      750.04      8.65 o 
  -3   8   3     4760.44     4779.99     39.09 o 
  -2   8   3     3519.63     3610.14     29.86 o 
  -1   8   3     2713.94     2839.07     23.82 o 
   0   8   3      158.30      144.82      3.36 o 
   1   8   3     9013.51     8689.65     69.07 o 
   2   8   3       11.03       12.65      1.38 o 
   3   8   3      808.94      800.41      8.22 o 
   4   8   3       18.86       17.55      3.32 o 
   5   8   3      431.04      425.80      9.87 o 
   6   8   3       61.19       72.32      8.15 o 
   7   8   3     1281.29     1313.37     21.17 o 
  -7   9   3     1018.15     1060.65     34.99 o 
  -6   9   3      147.36      148.57      9.37 o 
  -5   9   3      844.55      850.93     11.76 o 
  -4   9   3     1823.04     1825.66     16.82 o 
  -3   9   3     2123.74     2081.92     18.47 o 
  -2   9   3        5.62        4.34      1.44 o 
  -1   9   3       34.15       32.68      1.73 o 
   0   9   3      114.32       78.49      2.94 o 
   1   9   3       81.91       81.70      2.45 o 
   2   9   3      488.96      548.23      6.16 o 
   3   9   3      111.17       91.82      2.67 o 
   4   9   3      229.23      236.09      7.58 o 
   5   9   3      175.57      176.21      8.78 o 
   6   9   3        6.32        3.98      4.29 o 
   7   9   3       29.75       33.54      5.94 o 
  -7  10   3       34.61       33.76      8.90 o 
  -6  10   3     2437.01     2447.59     26.20 o 
  -5  10   3      499.46      520.41      7.21 o 
  -4  10   3     1188.90     1179.32     11.98 o 
  -3  10   3      203.08      193.55      3.89 o 
  -2  10   3      622.74      644.01     11.39 o 
  -1  10   3     1509.87     1530.28     14.11 o 
   0  10   3     4353.11     4174.21     34.50 o 
   1  10   3      265.30      301.55      5.14 o 
   2  10   3      222.88      209.11      5.24 o 
   3  10   3      991.99     1027.04     12.26 o 
   4  10   3     3760.48     3662.03     45.50 o 
   5  10   3      788.27      761.64     14.17 o 
   6  10   3      297.42      286.59     11.29 o 
   7  10   3       13.75        8.28      5.37 o 
  -7  11   3      158.00      153.01      7.13 o 
  -6  11   3        6.44       10.42      3.48 o 
  -5  11   3      338.67      342.64      6.01 o 
  -4  11   3      182.41      186.54      4.36 o 
  -3  11   3     1829.04     1780.05     16.52 o 
  -2  11   3       21.01       16.18      1.94 o 
  -1  11   3     1654.19     1614.10     14.94 o 
   0  11   3      941.42      895.71      9.33 o 
   1  11   3       86.43       89.89      4.52 o 
   2  11   3      814.29      786.61     13.01 o 
   3  11   3       83.63       61.15      4.54 o 
   4  11   3      377.54      357.73     10.07 o 
   5  11   3        7.70        2.21      4.04 o 
   6  11   3      114.08      115.10      6.95 o 
   7  11   3       37.78       44.20      6.30 o 
  -7  12   3       68.02       74.50      5.95 o 
  -6  12   3      225.15      213.90      6.30 o 
  -5  12   3      137.67      146.20      6.06 o 
  -4  12   3     2336.58     2307.15     21.11 o 
  -3  12   3      414.06      426.27      6.19 o 
  -2  12   3     2928.37     2831.24     24.66 o 
  -1  12   3       90.86       96.96      4.67 o 
   0  12   3     2466.56     2401.59     32.21 o 
   1  12   3     1302.42     1272.75     40.36 o 
   2  12   3     8672.71     8493.64     98.15 o 
   3  12   3        9.17       11.07      3.81 o 
   4  12   3       30.30       35.04      4.70 o 
   5  12   3        3.32        6.81      4.70 o 
   6  12   3      742.31      732.66     15.26 o 
  -6  13   3      208.97      207.14      6.54 o 
  -5  13   3      501.86      506.05      7.63 o 
  -4  13   3      365.62      347.56      7.82 o 
  -3  13   3      107.10      100.54      3.39 o 
  -2  13   3     1415.57     1403.58     13.83 o 
  -1  13   3      116.17      114.37      3.39 o 
   0  13   3      146.13      149.74      4.67 o 
   1  13   3      272.20      272.05     11.16 o 
   2  13   3      172.05      159.78      6.54 o 
   3  13   3       59.59       61.47      4.85 o 
   4  13   3       34.84       31.04      6.62 o 
   5  13   3       58.30       57.44      5.97 o 
   6  13   3      178.93      218.27      9.71 o 
  -6  14   3      135.22      139.54      5.55 o 
  -5  14   3      794.66      795.73     10.15 o 
  -4  14   3      643.67      634.06      9.46 o 
  -3  14   3      174.19      158.41      9.03 o 
  -2  14   3     1468.72     1423.54     14.20 o 
  -1  14   3      644.76      668.98      8.19 o 
   0  14   3      126.36      128.88      6.27 o 
   1  14   3       71.61       66.67      7.56 o 
   2  14   3        1.62        6.00      3.66 o 
   3  14   3     2625.53     2585.65     37.19 o 
   4  14   3      444.35      400.62     10.61 o 
   5  14   3     1658.62     1629.22     35.69 o 
   6  14   3       15.94       13.72      5.77 o 
  -6  15   3      149.95      149.78      5.90 o 
  -5  15   3      381.81      423.44      8.85 o 
  -4  15   3      536.47      550.26      8.04 o 
  -3  15   3      428.20      427.22      9.92 o 
  -2  15   3      911.99      913.23     10.45 o 
  -1  15   3      436.60      433.71      7.95 o 
   0  15   3      608.50      628.84      9.89 o 
   1  15   3      133.27      128.54      5.99 o 
   2  15   3      284.26      270.18      8.68 o 
   3  15   3     1185.86     1095.29     18.40 o 
   4  15   3       41.59       35.64      5.10 o 
   5  15   3      134.79      136.07      7.86 o 
  -5  16   3        1.82        3.33      3.29 o 
  -4  16   3      630.58      641.94      9.13 o 
  -3  16   3      439.73      449.26      7.56 o 
  -2  16   3      252.56      240.55      6.45 o 
  -1  16   3      184.81      198.44      5.91 o 
   0  16   3      115.99      117.03      4.59 o 
   1  16   3     1850.54     1835.78     26.30 o 
   2  16   3      552.61      539.06     12.18 o 
   3  16   3      549.41      520.71     12.20 o 
   4  16   3      130.94      133.61      7.34 o 
   5  16   3      208.65      232.53      9.97 o 
  -5  17   3      507.95      508.74      9.92 o 
  -4  17   3      220.13      213.84      7.18 o 
  -3  17   3      292.34      273.89      7.09 o 
  -2  17   3       11.29       12.01      3.45 o 
  -1  17   3      227.68      244.11      6.50 o 
   0  17   3     1371.32     1382.96     30.83 o 
   1  17   3       12.21        4.19      4.02 o 
   2  17   3       65.37       61.86      5.45 o 
   3  17   3      231.59      241.55     12.18 o 
   4  17   3       20.71       16.28      5.60 o 
  -4  18   3      277.23      258.26      7.74 o 
  -3  18   3       11.30       13.57      3.90 o 
  -2  18   3     1782.67     1746.99     21.03 o 
  -1  18   3      481.60      473.20     15.85 o 
   0  18   3      926.41      909.67     24.11 o 
   1  18   3      155.01      148.95     10.74 o 
   2  18   3      374.80      357.82     14.83 o 
   3  18   3       86.63       80.95      7.04 o 
   4  18   3     1210.76     1202.81     21.66 o 
  -3  19   3      366.69      345.84     18.88 o 
  -2  19   3      186.01      209.66      7.15 o 
  -1  19   3      172.98      171.90      9.36 o 
   0  19   3      195.85      167.98      7.93 o 
   1  19   3       96.94      103.62      6.95 o 
   2  19   3      132.21      144.85      8.00 o 
   3  19   3        0.64        0.10      5.50 o 
  -3  20   3      187.81      180.14     11.75 o 
  -2  20   3      423.57      441.11      9.73 o 
  -1  20   3       24.64       18.57      5.91 o 
   0  20   3     1069.94     1029.73     19.13 o 
   1  20   3      159.75      137.61      7.86 o 
   2  20   3      899.01      887.92     17.97 o 
  -1  21   3       11.67       14.61      6.27 o 
   0  21   3       14.44       26.56      6.15 o 
  -8   0   4       10.06        7.07      7.03 o 
  -6   0   4     3118.26     3180.05     55.04 o 
  -4   0   4      108.76      131.63      7.26 o 
  -2   0   4     3007.69     3095.46     49.83 o 
   0   0   4     5440.05     5664.64     51.47 o 
   2   0   4     5109.50     5575.17     62.79 o 
   4   0   4     8689.47     8962.19    144.19 o 
   6   0   4       41.47       41.78      5.95 o 
   8   0   4      375.52      414.18     16.92 o 
  -8   1   4      128.64      125.19      6.90 o 
  -7   1   4     1164.74     1161.10     18.08 o 
  -6   1   4       90.78       86.62      4.75 o 
  -5   1   4     1683.05     1778.26     23.00 o 
  -4   1   4      175.28      191.81      3.11 o 
  -3   1   4     5308.39     5485.95     43.34 o 
  -2   1   4     2081.56     2193.29     25.50 o 
  -1   1   4      179.14      180.54      4.22 o 
   0   1   4     4550.68     4224.93     32.20 o 
   1   1   4       58.18       69.65      2.33 o 
   2   1   4      732.98      711.65      7.04 o 
   3   1   4       18.55       22.38      1.82 o 
   4   1   4       10.23        8.22      2.68 o 
   5   1   4       31.38       29.18      5.40 o 
   6   1   4      134.53      131.76      6.11 o 
   7   1   4       57.31       51.32      5.59 o 
   8   1   4      107.78      105.25      7.49 o 
  -8   2   4       52.06       50.44      5.73 o 
  -7   2   4      108.87       96.12      5.55 o 
  -6   2   4        0.66        1.38      3.07 o 
  -5   2   4      200.13      211.85      6.36 o 
  -4   2   4     4622.63     4723.48     37.92 o 
  -3   2   4      112.74       78.88      1.92 o 
  -2   2   4      313.43      343.64      4.98 o 
  -1   2   4      109.79       71.88      1.31 o 
   0   2   4      684.22      667.86      6.10 o 
   1   2   4    11436.51    10827.05    108.00 o 
   2   2   4      105.34      108.70      3.33 o 
   3   2   4     1298.03     1250.74     26.30 o 
   4   2   4     1765.04     1813.06     23.67 o 
   5   2   4      989.04     1043.52     15.96 o 
   6   2   4     2330.84     2290.89     30.56 o 
   7   2   4     1045.09     1042.41     17.82 o 
   8   2   4      316.12      277.33     14.58 o 
  -8   3   4      131.85      132.48      9.76 o 
  -7   3   4        1.63        5.88      4.04 o 
  -6   3   4       82.71       88.33     11.22 o 
  -5   3   4     1253.60     1216.27     18.67 o 
  -4   3   4      860.96      814.51      8.02 o 
  -3   3   4      124.29       99.63      2.20 o 
  -2   3   4     7178.10     7324.15     57.51 o 
  -1   3   4     4148.41     4031.06     32.98 o 
   0   3   4      941.19     1071.18      8.61 o 
   1   3   4     1139.99     1137.97      9.01 o 
   2   3   4      330.77      397.21     17.30 o 
   3   3   4       14.90       26.55      2.84 o 
   4   3   4      270.07      271.46     10.90 o 
   5   3   4      318.36      309.84     14.55 o 
   6   3   4       26.47       27.16      4.25 o 
   7   3   4      141.40      141.16      5.68 o 
   8   3   4       36.34       36.50      6.79 o 
  -8   4   4        0.39       -3.70      7.22 o 
  -7   4   4      851.83      908.55     23.32 o 
  -6   4   4      260.32      262.36      7.08 o 
  -5   4   4       29.46       40.93      3.76 o 
  -4   4   4      428.73      416.13      5.06 o 
  -3   4   4      907.11      970.79      8.02 o 
  -2   4   4     1151.03     1244.11     10.77 o 
  -1   4   4     1864.20     1676.69     14.11 o 
   0   4   4     1066.48     1066.72      8.42 o 
   1   4   4     3232.67     3550.34     28.75 o 
   2   4   4     1695.54     1761.95     15.29 o 
   3   4   4    10271.23    10108.87     79.90 o 
   4   4   4      669.97      674.16      8.95 o 
   5   4   4     1935.37     1893.45     25.50 o 
   6   4   4       84.27       79.50      4.98 o 
   7   4   4      199.61      217.75      8.92 o 
   8   4   4       15.14        6.35      6.06 o 
  -8   5   4      186.94      194.17      8.21 o 
  -7   5   4        2.03        1.83      5.54 o 
  -6   5   4      761.02      756.58     12.65 o 
  -5   5   4      939.27      946.61      9.77 o 
  -4   5   4       81.31       79.48      2.21 o 
  -3   5   4      245.56      232.46      3.10 o 
  -2   5   4        5.82        9.88      0.98 o 
  -1   5   4       76.46       96.47      2.65 o 
   0   5   4     2449.96     2465.79     18.18 o 
   1   5   4      754.32      769.14      6.67 o 
   2   5   4     4340.53     4271.85     40.23 o 
   3   5   4       35.33       38.43      3.27 o 
   4   5   4      242.18      250.89      8.15 o 
   5   5   4      413.90      403.23     12.21 o 
   6   5   4       61.02       37.25      4.57 o 
   7   5   4      590.61      573.72     12.95 o 
  -8   6   4      206.59      182.13      7.96 o 
  -7   6   4        2.97        3.54      3.98 o 
  -6   6   4       32.82       38.20      4.43 o 
  -5   6   4     1096.77     1100.22     12.96 o 
  -4   6   4     2866.43     2689.62     20.34 o 
  -3   6   4     1810.54     1853.93     14.27 o 
  -2   6   4       18.37       20.81      3.15 o 
  -1   6   4      542.06      612.21      5.47 o 
   0   6   4       85.74      127.57      2.14 o 
   1   6   4      161.70      215.05      2.93 o 
   2   6   4      282.17      278.99      4.77 o 
   3   6   4      346.59      350.28     12.14 o 
   4   6   4      585.10      596.60     10.43 o 
   5   6   4     1566.16     1451.19     81.91 o 
   6   6   4     2032.28     1969.70     27.62 o 
   7   6   4      808.57      814.14     15.87 o 
  -8   7   4      185.37      201.68      8.31 o 
  -7   7   4      576.37      608.38     12.34 o 
  -6   7   4       19.04       19.55      7.65 o 
  -5   7   4      486.95      495.09     11.87 o 
  -4   7   4        4.32        3.59      1.79 o 
  -3   7   4     2589.11     2563.57     19.26 o 
  -2   7   4     2621.34     2735.59     20.28 o 
  -1   7   4     1578.78     1638.51     12.66 o 
   0   7   4     5156.17     5026.34     36.07 o 
   1   7   4     2023.67     2010.72     17.46 o 
   2   7   4      218.29      166.49      3.88 o 
   3   7   4       69.40       79.77      3.69 o 
   4   7   4      177.05      189.25      4.77 o 
   5   7   4       25.39       26.01      3.88 o 
   6   7   4        8.42       10.18      4.57 o 
   7   7   4       63.41       55.09      6.25 o 
  -8   8   4      256.61      281.56      9.41 o 
  -7   8   4       44.99       44.15      8.23 o 
  -6   8   4     1494.24     1537.69     21.86 o 
  -5   8   4       12.19       12.54      2.53 o 
  -4   8   4      621.88      610.96      7.29 o 
  -3   8   4      132.77      131.38      3.22 o 
  -2   8   4      776.16      728.70      6.53 o 
  -1   8   4        1.49        1.12      0.96 o 
   0   8   4     2712.99     2508.77     18.86 o 
   1   8   4      459.31      522.68      6.10 o 
   2   8   4      894.86      917.84     10.77 o 
   3   8   4      672.68      656.10      8.82 o 
   4   8   4     2734.04     2681.57     27.36 o 
   5   8   4       51.61       54.80      4.91 o 
   6   8   4       42.61       37.63      5.00 o 
   7   8   4       14.86       21.22      5.71 o 
  -7   9   4      819.97      832.59     15.17 o 
  -6   9   4     2069.99     2062.64     27.83 o 
  -5   9   4      531.70      518.18     10.02 o 
  -4   9   4     1065.42     1061.76     10.89 o 
  -3   9   4     1180.36     1114.76     11.03 o 
  -2   9   4       45.38       42.50      2.04 o 
  -1   9   4     1096.17     1127.17      9.36 o 
   0   9   4     1166.10     1058.76     10.32 o 
   1   9   4       12.34       17.32      1.89 o 
   2   9   4      196.01      184.84      4.34 o 
   3   9   4      742.09      722.87     14.58 o 
   4   9   4       53.06       56.62      4.28 o 
   5   9   4      103.34      114.74      8.53 o 
   6   9   4        1.56        1.88      4.69 o 
   7   9   4       41.85       46.74      9.67 o 
  -7  10   4       13.09       13.77      4.78 o 
  -6  10   4       70.07       59.59      7.09 o 
  -5  10   4        2.89        3.66      2.69 o 
  -4  10   4      531.18      531.54      6.93 o 
  -3  10   4     1890.35     1861.44     20.94 o 
  -2  10   4      244.94      242.21      4.24 o 
  -1  10   4      629.06      600.56      7.56 o 
   0  10   4      670.57      629.15     11.84 o 
   1  10   4     5862.05     5525.10     45.15 o 
   2  10   4     1449.75     1367.63     15.21 o 
   3  10   4      136.82      125.24      4.23 o 
   4  10   4       24.37       21.83      3.97 o 
   5  10   4     1015.73     1006.89     17.20 o 
   6  10   4      292.42      276.48     17.46 o 
   7  10   4      552.94      549.31     13.49 o 
  -7  11   4       29.54       27.92      5.24 o 
  -6  11   4      615.62      622.81     18.04 o 
  -5  11   4      849.93      856.97     11.60 o 
  -4  11   4     1416.56     1400.17     18.79 o 
  -3  11   4       67.91       64.36      2.71 o 
  -2  11   4     1279.57     1234.34     15.41 o 
  -1  11   4     1443.87     1385.37     13.25 o 
   0  11   4      930.10      926.30      9.71 o 
   1  11   4      361.32      366.07      5.35 o 
   2  11   4        1.61        2.13      2.11 o 
   3  11   4      118.07      100.77      5.16 o 
   4  11   4       57.39       57.06      4.85 o 
   5  11   4       26.65       23.16      4.68 o 
   6  11   4       26.94       23.95      5.36 o 
  -7  12   4      316.37      318.94      9.70 o 
  -6  12   4      334.82      337.40      9.28 o 
  -5  12   4      559.38      555.54     14.04 o 
  -4  12   4      227.59      214.14      4.79 o 
  -3  12   4       40.52       33.69      2.45 o 
  -2  12   4        7.74       13.05      2.10 o 
  -1  12   4     4486.11     4442.40     37.11 o 
   0  12   4      177.30      169.17      3.93 o 
   1  12   4      327.27      353.64      5.37 o 
   2  12   4       26.48       20.77      3.70 o 
   3  12   4     2508.76     2541.21     33.47 o 
   4  12   4      259.46      251.89      9.81 o 
   5  12   4      276.97      267.29      9.39 o 
   6  12   4        0.83       -2.41      5.01 o 
  -6  13   4       63.11       70.25      5.66 o 
  -5  13   4      774.51      808.92     12.45 o 
  -4  13   4      662.41      686.02      8.80 o 
  -3  13   4        7.54        8.50      2.35 o 
  -2  13   4      271.93      273.66     16.58 o 
  -1  13   4       33.70       39.13      2.53 o 
   0  13   4     1074.81     1061.93     15.05 o 
   1  13   4      192.58      187.01      6.91 o 
   2  13   4      507.55      468.66     10.21 o 
   3  13   4      105.23      114.25      5.86 o 
   4  13   4        2.12        1.34      4.11 o 
   5  13   4      176.09      164.30      7.83 o 
   6  13   4       73.10       63.53      6.62 o 
  -6  14   4        4.59        8.07      4.74 o 
  -5  14   4      371.27      333.80      7.57 o 
  -4  14   4      755.19      768.62     14.00 o 
  -3  14   4     1222.01     1205.53     24.13 o 
  -2  14   4       50.51       49.63      2.87 o 
  -1  14   4       16.23       18.69      2.41 o 
   0  14   4      234.78      246.38      5.92 o 
   1  14   4      203.59      203.35      9.99 o 
   2  14   4     1942.90     1931.65     27.11 o 
   3  14   4       16.35       15.28      4.65 o 
   4  14   4      106.30      108.46      9.07 o 
   5  14   4       27.98       36.82      6.13 o 
   6  14   4     1019.47     1077.60     20.06 o 
  -6  15   4       15.94       19.55      5.22 o 
  -5  15   4      184.94      158.10      5.77 o 
  -4  15   4       39.14       36.24      3.26 o 
  -3  15   4      410.88      409.99      6.71 o 
  -2  15   4      276.42      283.48      5.51 o 
  -1  15   4     1676.12     1656.32     19.32 o 
   0  15   4     1181.84     1148.24     14.72 o 
   1  15   4      829.57      789.28     16.70 o 
   2  15   4      269.18      282.61      8.86 o 
   3  15   4      622.54      563.50     12.58 o 
   4  15   4        3.97        6.17      4.83 o 
   5  15   4       37.13       55.83      6.50 o 
  -5  16   4        0.65        1.87      3.65 o 
  -4  16   4       56.57       74.46      3.92 o 
  -3  16   4      156.60      167.50      4.95 o 
  -2  16   4      113.12      104.69      4.64 o 
  -1  16   4      549.19      557.95      9.41 o 
   0  16   4        8.83       12.22      3.34 o 
   1  16   4      383.84      379.53     27.93 o 
   2  16   4      371.41      376.74     10.48 o 
   3  16   4      751.72      757.15     23.82 o 
   4  16   4     1314.34     1404.25     23.22 o 
   5  16   4      115.91      137.48      8.28 o 
  -5  17   4       13.85       11.46      4.35 o 
  -4  17   4     1206.35     1245.81     14.16 o 
  -3  17   4     1107.17     1095.74     18.16 o 
  -2  17   4       24.99       23.34      3.54 o 
  -1  17   4      546.63      551.90      9.81 o 
   0  17   4       26.15       27.38      3.85 o 
   1  17   4      290.84      280.59     16.32 o 
   2  17   4       80.44       73.40      9.93 o 
   3  17   4      329.66      326.95     10.51 o 
   4  17   4        5.25        3.62      5.96 o 
  -4  18   4        0.97        6.41      4.32 o 
  -3  18   4      911.31      920.00     13.68 o 
  -2  18   4       74.75       65.98      4.53 o 
  -1  18   4      286.13      283.53      7.77 o 
   0  18   4       26.84       34.31      8.60 o 
   1  18   4     2015.58     1991.94     29.10 o 
   2  18   4        1.58        1.00      5.29 o 
   3  18   4      677.98      698.63     15.55 o 
   4  18   4        0.40        1.70      5.88 o 
  -3  19   4       35.19       33.14      4.60 o 
  -2  19   4      391.33      384.30      8.86 o 
  -1  19   4      187.10      182.33      6.41 o 
   0  19   4      875.74      872.80     16.76 o 
   1  19   4      112.59      115.85      8.75 o 
   2  19   4        0.31        5.24      5.75 o 
   3  19   4       15.91        7.05      6.29 o 
  -2  20   4      208.82      194.85      7.12 o 
  -1  20   4     1281.10     1341.87     18.06 o 
   0  20   4      141.56      126.29     17.49 o 
   1  20   4      185.13      209.34      9.67 o 
   2  20   4      209.78      184.87     15.23 o 
  -7   0   5       89.75       96.89      7.48 o 
  -5   0   5      860.90      922.35     19.62 o 
  -3   0   5       88.70       85.57      4.98 o 
  -1   0   5      839.13      868.27     11.90 o 
   1   0   5    21342.30    20339.60    158.40 o 
   3   0   5     3261.69     3565.26     34.33 o 
   5   0   5     1952.85     2029.49     38.25 o 
   7   0   5     1454.81     1403.87     31.01 o 
  -8   1   5      339.98      325.10     10.02 o 
  -7   1   5      126.08      136.66     11.73 o 
  -6   1   5     3075.73     3108.88     38.25 o 
  -5   1   5       13.25       20.90      4.06 o 
  -4   1   5     2539.03     2653.30     31.79 o 
  -3   1   5     1417.35     1395.45     13.94 o 
  -2   1   5    10518.73    10601.12    116.16 o 
  -1   1   5        9.32       24.33      0.97 o 
   0   1   5     4567.11     4475.30     31.83 o 
   1   1   5     1528.60     1571.26     10.89 o 
   2   1   5      360.72      366.61      5.94 o 
   3   1   5      485.84      489.04      5.91 o 
   4   1   5      486.62      518.90     10.17 o 
   5   1   5      257.30      229.77      6.89 o 
   6   1   5        6.40        7.49      3.94 o 
   7   1   5       10.27        9.17      4.82 o 
   8   1   5       12.57        7.49      5.79 o 
  -8   2   5       25.07       17.35      7.80 o 
  -7   2   5       55.80       61.61      7.31 o 
  -6   2   5       38.53       34.81      3.78 o 
  -5   2   5      492.97      505.34      9.30 o 
  -4   2   5     1796.66     1930.86     24.01 o 
  -3   2   5     1518.96     1519.21     17.51 o 
  -2   2   5      109.96       88.42      4.59 o 
  -1   2   5     6034.44     5907.38     49.22 o 
   0   2   5     7036.64     7235.91     57.02 o 
   1   2   5     8018.42     8413.75     59.19 o 
   2   2   5     7630.08     7646.96     60.55 o 
   3   2   5     5286.70     5211.04     42.27 o 
   4   2   5     4633.98     4571.42     43.91 o 
   5   2   5     1340.55     1367.01     29.94 o 
   6   2   5       39.83       37.58      4.43 o 
   7   2   5      185.52      166.59      7.62 o 
  -8   3   5      540.51      569.63     18.69 o 
  -7   3   5      550.37      565.89     11.75 o 
  -6   3   5       48.36       42.85      7.86 o 
  -5   3   5     1229.63     1312.02     18.09 o 
  -4   3   5     3538.63     3638.43     42.35 o 
  -3   3   5      607.15      582.32      5.76 o 
  -2   3   5     1226.38     1357.22     10.43 o 
  -1   3   5       57.08       49.03      1.37 o 
   0   3   5      648.23      745.36      6.31 o 
   1   3   5     4287.40     4405.72     31.69 o 
   2   3   5     4691.03     4632.40     37.49 o 
   3   3   5      405.12      412.37      7.39 o 
   4   3   5      121.76      127.37      4.13 o 
   5   3   5      277.00      268.67      7.58 o 
   6   3   5       34.12       30.14      6.55 o 
   7   3   5       99.34      110.58      8.85 o 
  -8   4   5       19.23       34.33      8.38 o 
  -7   4   5      145.02      150.30      9.80 o 
  -6   4   5        0.75        5.34      3.19 o 
  -5   4   5      103.23       92.69      7.50 o 
  -4   4   5     2788.65     2627.70     25.51 o 
  -3   4   5       17.79       23.17      2.54 o 
  -2   4   5       60.47       66.78      1.66 o 
  -1   4   5       71.37       85.99      1.80 o 
   0   4   5     2872.77     2801.07     20.53 o 
   1   4   5     1904.56     1858.55     14.25 o 
   2   4   5     2928.90     2954.35     24.65 o 
   3   4   5      813.82      798.77      9.85 o 
   4   4   5     4329.51     4161.58     40.33 o 
   5   4   5       87.26       75.48      4.69 o 
   6   4   5     3141.91     3107.44     52.36 o 
   7   4   5        0.15       -5.12      4.86 o 
  -8   5   5      136.30      153.32      7.18 o 
  -7   5   5      172.11      189.61      7.17 o 
  -6   5   5        8.39        7.76      3.55 o 
  -5   5   5     2097.59     2143.22     22.14 o 
  -4   5   5      692.91      701.09      7.47 o 
  -3   5   5      451.37      483.58      4.79 o 
  -2   5   5       34.17       20.57      1.36 o 
  -1   5   5      587.94      477.75      4.55 o 
   0   5   5     1429.35     1524.46     11.85 o 
   1   5   5       40.46       52.37      2.15 o 
   2   5   5     1612.79     1565.35     14.07 o 
   3   5   5       36.49       46.28      2.56 o 
   4   5   5        2.14        5.10      2.15 o 
   5   5   5      175.81      180.38      6.53 o 
   6   5   5        1.46       -4.30      4.02 o 
   7   5   5       42.94       33.76      8.29 o 
  -8   6   5       32.46       34.17      5.63 o 
  -7   6   5      229.89      252.87      8.25 o 
  -6   6   5        2.36        8.43      4.28 o 
  -5   6   5       75.36       77.76      4.29 o 
  -4   6   5       21.57       29.01      1.93 o 
  -3   6   5      312.31      264.69      5.37 o 
  -2   6   5     3300.29     3231.97     23.68 o 
  -1   6   5     3593.17     3318.06     24.23 o 
   0   6   5      359.22      343.97      5.74 o 
   1   6   5      729.14      704.78      6.50 o 
   2   6   5      715.58      727.00      7.71 o 
   3   6   5     5158.39     5247.08     49.71 o 
   4   6   5     1410.15     1373.32     18.83 o 
   5   6   5      733.96      758.63     13.61 o 
   6   6   5      164.00      141.09      6.79 o 
   7   6   5      399.15      409.37     11.09 o 
  -8   7   5      507.55      532.36     19.72 o 
  -7   7   5       63.67       62.03      5.07 o 
  -6   7   5     1096.59     1085.47     16.88 o 
  -5   7   5     1356.65     1356.23     19.21 o 
  -4   7   5      118.49      127.70      6.24 o 
  -3   7   5       22.57       17.99      1.43 o 
  -2   7   5     1996.24     2029.65     27.03 o 
  -1   7   5      128.03      125.65      2.34 o 
   0   7   5     1459.83     1462.84     11.66 o 
   1   7   5       91.02      107.00      2.67 o 
   2   7   5     2215.01     2349.47     23.69 o 
   3   7   5      340.97      326.30      7.91 o 
   4   7   5      291.97      290.96      6.01 o 
   5   7   5       93.60       98.22      5.33 o 
   6   7   5       59.28       60.28      8.23 o 
   7   7   5      271.22      308.51     10.66 o 
  -7   8   5       33.92       35.02      6.68 o 
  -6   8   5      593.89      580.49     11.28 o 
  -5   8   5      905.10      869.00     14.80 o 
  -4   8   5      391.89      340.10      6.12 o 
  -3   8   5     1256.45     1161.84     11.29 o 
  -2   8   5      132.20      162.71      3.59 o 
  -1   8   5        7.79       20.20      1.31 o 
   0   8   5     1477.09     1592.32     12.67 o 
   1   8   5     6196.19     5817.12     46.75 o 
   2   8   5      344.91      344.77      5.93 o 
   3   8   5     2121.83     2137.56     22.34 o 
   4   8   5     1593.03     1546.51     17.50 o 
   5   8   5     2953.30     2907.13     49.12 o 
   6   8   5      159.15      165.81      7.25 o 
   7   8   5      521.91      505.13     12.85 o 
  -7   9   5      235.90      225.25     15.57 o 
  -6   9   5     1036.05      997.90     16.27 o 
  -5   9   5      327.03      336.61      8.07 o 
  -4   9   5     1212.42     1189.20     15.85 o 
  -3   9   5     3676.53     3655.77     30.73 o 
  -2   9   5     1401.88     1440.09     13.45 o 
  -1   9   5       68.47       77.34      2.01 o 
   0   9   5     5502.83     5753.17     41.46 o 
   1   9   5      795.16      732.44      8.65 o 
   2   9   5      391.50      356.80      6.14 o 
   3   9   5      170.97      164.50      4.66 o 
   4   9   5      423.25      442.18      7.66 o 
   5   9   5      106.21       93.82      5.81 o 
   6   9   5       11.07       10.86      4.61 o 
   7   9   5       11.61        9.61      5.98 o 
  -7  10   5        5.57        2.73      4.12 o 
  -6  10   5       21.28       17.72      4.11 o 
  -5  10   5        9.44       11.28      3.68 o 
  -4  10   5      876.41      837.52     10.93 o 
  -3  10   5      190.37      178.90      4.17 o 
  -2  10   5     2705.76     2657.73     23.08 o 
  -1  10   5     1419.97     1398.07     13.27 o 
   0  10   5     2085.60     2130.16     18.98 o 
   1  10   5       14.40       16.46      1.98 o 
   2  10   5     4912.09     5032.91     48.08 o 
   3  10   5     1473.90     1373.66     15.83 o 
   4  10   5     4229.92     4226.93     52.23 o 
   5  10   5      499.59      482.97     11.55 o 
   6  10   5      217.40      211.66      9.21 o 
  -7  11   5      157.28      155.71     11.39 o 
  -6  11   5       11.79        9.72      5.63 o 
  -5  11   5       69.91       59.62      4.47 o 
  -4  11   5      954.62      910.59     11.74 o 
  -3  11   5      836.00      837.73     11.89 o 
  -2  11   5       76.70       81.34      4.38 o 
  -1  11   5     3583.88     3697.91     31.26 o 
   0  11   5      283.79      282.63      4.82 o 
   1  11   5      356.65      359.08      5.46 o 
   2  11   5     3855.34     3798.86     37.29 o 
   3  11   5       78.54       78.04      4.82 o 
   4  11   5       61.94       54.15      5.08 o 
   5  11   5       20.58       23.01      6.15 o 
   6  11   5        1.08        0.19      5.16 o 
  -6  12   5        8.30       10.04      4.48 o 
  -5  12   5      270.57      284.28     14.13 o 
  -4  12   5      168.76      181.66      5.33 o 
  -3  12   5      653.97      686.08     14.56 o 
  -2  12   5       17.49       15.21      2.22 o 
  -1  12   5       77.30       81.17      2.89 o 
   0  12   5     5442.52     5521.92     45.62 o 
   1  12   5       39.96       56.84      7.38 o 
   2  12   5     4262.21     4303.94     52.57 o 
   3  12   5        3.30        4.10      3.86 o 
   4  12   5      312.73      309.08     17.48 o 
   5  12   5      135.92      134.04      6.89 o 
   6  12   5     1088.00     1106.44     21.73 o 
  -6  13   5      201.58      184.55      8.63 o 
  -5  13   5      545.62      532.67     24.74 o 
  -4  13   5       19.06       18.53      3.21 o 
  -3  13   5        1.96        7.98      5.00 o 
  -2  13   5        7.02        7.44      2.26 o 
  -1  13   5      421.17      406.71      6.19 o 
   0  13   5      643.93      647.80      9.14 o 
   1  13   5      172.78      167.69      5.37 o 
   2  13   5     1228.68     1186.92     18.55 o 
   3  13   5      184.67      186.27      9.49 o 
   4  13   5       98.06      112.01      6.45 o 
   5  13   5       39.84       37.82      5.50 o 
   6  13   5       28.86       25.31      5.91 o 
  -6  14   5       77.41       85.26      7.50 o 
  -5  14   5       82.22       79.44      7.46 o 
  -4  14   5       77.40       69.76      4.06 o 
  -3  14   5      394.33      369.97     14.21 o 
  -2  14   5      532.86      565.68     10.35 o 
  -1  14   5     1314.87     1334.08     13.67 o 
   0  14   5       19.54       15.12      2.88 o 
   1  14   5       50.89       52.76      5.35 o 
   2  14   5        1.42        3.66      4.25 o 
   3  14   5     1794.70     1805.50     26.50 o 
   4  14   5       96.30       87.84      6.38 o 
   5  14   5      714.40      683.58     14.83 o 
  -5  15   5      302.22      312.66      9.26 o 
  -4  15   5      941.15      945.75     13.15 o 
  -3  15   5        2.69        0.80      2.60 o 
  -2  15   5       16.70       17.47      2.75 o 
  -1  15   5     2239.42     2210.42     24.40 o 
   0  15   5      581.11      561.06     16.75 o 
   1  15   5       58.48       59.49      5.29 o 
   2  15   5     1014.30     1043.24     17.77 o 
   3  15   5      156.57      154.87      7.29 o 
   4  15   5       53.31       59.03      6.27 o 
   5  15   5       88.87       95.15      7.45 o 
  -5  16   5      171.53      196.32      8.25 o 
  -4  16   5       35.00       39.62      4.21 o 
  -3  16   5       13.31       12.90      2.97 o 
  -2  16   5       14.81       15.64      3.55 o 
  -1  16   5      104.56       98.64      4.64 o 
   0  16   5      933.83      944.09     13.35 o 
   1  16   5     2960.74     2914.65     38.56 o 
   2  16   5      423.60      413.01     10.91 o 
   3  16   5      427.95      401.54     14.85 o 
   4  16   5      137.68      141.94      7.92 o 
  -4  17   5       95.37       89.12      5.17 o 
  -3  17   5     1367.79     1455.46     18.30 o 
  -2  17   5      588.56      550.22      9.96 o 
  -1  17   5       13.65       11.74      3.52 o 
   0  17   5      885.37      903.90     13.25 o 
   1  17   5      215.47      191.00      8.24 o 
   2  17   5      193.39      198.30      8.64 o 
   3  17   5       89.82       82.28      6.82 o 
   4  17   5       33.17       42.65      6.62 o 
  -4  18   5       37.83       49.80      5.99 o 
  -3  18   5       17.29       17.72      4.33 o 
  -2  18   5     1363.19     1380.31     17.94 o 
  -1  18   5       79.60       75.82      4.95 o 
   0  18   5      771.77      780.02     12.35 o 
   1  18   5        2.22        6.40      4.97 o 
   2  18   5     1605.48     1632.89     25.81 o 
   3  18   5      119.09      131.95     18.22 o 
  -3  19   5      448.27      456.21      9.77 o 
  -2  19   5        9.42       15.39      4.41 o 
  -1  19   5      651.27      728.63     13.90 o 
   0  19   5      256.89      251.58     10.65 o 
   1  19   5       79.55       71.50      6.98 o 
   2  19   5       25.01       38.74      6.36 o 
  -1  20   5       38.72       31.06      4.73 o 
   0  20   5      653.75      668.76     15.43 o 
   1  20   5      314.57      288.09     18.15 o 
  -8   0   6       42.28       44.92      8.27 o 
  -6   0   6       31.77       30.60      5.69 o 
  -4   0   6      802.95      901.70     18.57 o 
  -2   0   6    10246.20     9956.83    154.93 o 
   0   0   6    20525.95    20901.82    628.55 o 
   2   0   6     7591.38     7669.30     86.20 o 
   4   0   6     4342.03     4213.05     49.95 o 
   6   0   6       60.61       58.58      7.59 o 
  -8   1   6        1.61        5.59      4.83 o 
  -7   1   6      592.54      586.12     11.77 o 
  -6   1   6      653.84      674.01     16.19 o 
  -5   1   6      801.54      819.67     12.78 o 
  -4   1   6        5.58        5.90      2.44 o 
  -3   1   6     3066.78     2954.42     34.68 o 
  -2   1   6     3119.52     3168.52     44.44 o 
  -1   1   6     3836.75     4061.16     31.29 o 
   0   1   6      871.43      841.20      6.91 o 
   1   1   6    10620.75    11012.49     70.50 o 
   2   1   6       97.98       63.39      3.93 o 
   3   1   6      514.13      510.89      6.33 o 
   4   1   6      346.28      344.57      5.47 o 
   5   1   6       14.79       13.70      3.52 o 
   6   1   6        6.80        0.62      4.06 o 
   7   1   6        1.17        3.43      5.39 o 
  -8   2   6       25.15       29.19      5.30 o 
  -7   2   6       70.93       65.99      5.09 o 
  -6   2   6      135.30      149.16      6.21 o 
  -5   2   6        2.52        4.18      2.90 o 
  -4   2   6      905.94      911.21     13.17 o 
  -3   2   6       19.93       12.32      2.20 o 
  -2   2   6     1809.28     1985.22     19.16 o 
  -1   2   6     2497.30     2461.15     18.11 o 
   0   2   6     2880.43     2920.15     21.38 o 
   1   2   6    15984.12    16372.18    217.84 o 
   2   2   6     2973.35     2930.26     24.60 o 
   3   2   6      353.21      393.74      5.47 o 
   4   2   6     2040.55     1991.86     21.19 o 
   5   2   6     1616.29     1584.99     22.63 o 
   6   2   6     1060.33     1042.89     17.53 o 
   7   2   6      295.37      259.18      9.67 o 
  -8   3   6      271.49      303.15     14.63 o 
  -7   3   6       54.81       59.08      6.02 o 
  -6   3   6      647.65      650.28     11.63 o 
  -5   3   6     1387.03     1346.78     18.58 o 
  -4   3   6     1179.25     1192.46     16.22 o 
  -3   3   6      286.88      330.27     10.88 o 
  -2   3   6     6662.60     6635.39     46.95 o 
  -1   3   6     2261.26     2313.92     17.18 o 
   0   3   6     3303.71     3644.05     26.45 o 
   1   3   6        1.52        6.00      0.82 o 
   2   3   6      509.89      564.99      7.52 o 
   3   3   6      780.84      772.03     12.44 o 
   4   3   6      216.19      212.25      5.01 o 
   5   3   6      753.32      762.57     36.42 o 
   6   3   6       28.67       31.47      9.01 o 
   7   3   6      421.94      420.16     11.61 o 
  -8   4   6       10.39       11.93      8.08 o 
  -7   4   6      139.56      163.39     10.25 o 
  -6   4   6       10.29        8.14      3.52 o 
  -5   4   6      304.03      322.67      7.38 o 
  -4   4   6        7.14       13.23      2.57 o 
  -3   4   6     5414.41     5242.03     42.09 o 
  -2   4   6     1220.95     1300.13     10.25 o 
  -1   4   6     8453.14     8397.94     59.12 o 
   0   4   6       18.29       21.17      1.80 o 
   1   4   6     1874.44     2037.07     15.67 o 
   2   4   6      426.52      461.80      5.68 o 
   3   4   6     5282.70     5399.47     44.07 o 
   4   4   6       40.77       39.65      3.61 o 
   5   4   6      169.23      175.89      6.79 o 
   6   4   6       45.71       45.49      5.00 o 
   7   4   6      152.14      152.76      9.28 o 
  -8   5   6      381.04      398.33     10.54 o 
  -7   5   6      289.23      275.66      8.40 o 
  -6   5   6      279.27      255.30      7.27 o 
  -5   5   6      830.94      818.44     10.48 o 
  -4   5   6     1311.20     1358.59     17.50 o 
  -3   5   6      279.17      303.82      4.26 o 
  -2   5   6      127.11      116.99      2.37 o 
  -1   5   6      136.18      201.78      2.84 o 
   0   5   6       15.64       22.16      2.16 o 
   1   5   6       59.27       52.16      1.69 o 
   2   5   6     2122.91     2230.63     19.44 o 
   3   5   6       16.83       21.10      1.94 o 
   4   5   6       69.88       69.09      5.09 o 
   5   5   6      792.37      762.43     13.61 o 
   6   5   6        1.83        1.64      4.21 o 
   7   5   6      128.38      128.45      7.59 o 
  -8   6   6       94.80      112.30     19.56 o 
  -7   6   6        6.97       11.60      4.24 o 
  -6   6   6        6.87        7.80      3.51 o 
  -5   6   6     1241.42     1219.94     17.86 o 
  -4   6   6     2589.14     2517.06     25.12 o 
  -3   6   6      295.59      289.86      5.28 o 
  -2   6   6      395.21      500.38      4.97 o 
  -1   6   6       12.21       18.50      3.03 o 
   0   6   6     7225.21     7252.47     51.55 o 
   1   6   6      314.11      283.03      4.79 o 
   2   6   6     1728.27     1626.93     14.86 o 
   3   6   6       75.61       93.93      3.43 o 
   4   6   6     3111.16     3070.79     48.09 o 
   5   6   6      251.58      246.76      7.57 o 
   6   6   6      368.32      374.00     10.50 o 
   7   6   6        3.82        1.34      5.24 o 
  -7   7   6      264.99      268.84      8.54 o 
  -6   7   6      305.62      298.29      9.23 o 
  -5   7   6     1218.07     1207.39     17.75 o 
  -4   7   6        0.29       -0.87      2.68 o 
  -3   7   6     1398.41     1386.58     12.76 o 
  -2   7   6        5.34       12.29      1.35 o 
  -1   7   6     2146.84     2232.03     17.03 o 
   0   7   6       69.44       47.44      1.72 o 
   1   7   6     1188.14     1195.77     10.20 o 
   2   7   6     1278.05     1314.77     12.57 o 
   3   7   6      451.66      441.86      7.29 o 
   4   7   6      574.25      588.42      9.05 o 
   5   7   6       17.42       28.06      3.57 o 
   6   7   6       82.47       92.20      6.43 o 
   7   7   6        3.19        5.49      5.51 o 
  -7   8   6        3.99       -0.25      4.46 o 
  -6   8   6      238.35      254.88      7.73 o 
  -5   8   6      368.84      354.42      8.34 o 
  -4   8   6       66.20       85.33     13.15 o 
  -3   8   6     1123.74     1094.68     15.72 o 
  -2   8   6     4639.93     4514.56     41.51 o 
  -1   8   6      867.73      944.62      8.29 o 
   0   8   6     2406.57     2559.35     19.51 o 
   1   8   6       10.51       29.08      4.56 o 
   2   8   6     7596.94     7771.38     72.34 o 
   3   8   6      548.68      558.35      8.47 o 
   4   8   6     1601.97     1539.97     17.72 o 
   5   8   6      422.03      412.20      8.09 o 
   6   8   6       58.34       54.71      5.54 o 
   7   8   6      296.04      324.51     11.37 o 
  -7   9   6      227.25      225.13      8.56 o 
  -6   9   6      426.53      438.80     10.24 o 
  -5   9   6       72.30       70.67      7.72 o 
  -4   9   6      143.21      145.02      5.42 o 
  -3   9   6     3898.76     3869.40     37.62 o 
  -2   9   6     1748.59     1745.33     24.37 o 
  -1   9   6      687.93      734.69      6.96 o 
   0   9   6      486.65      508.41      5.48 o 
   1   9   6     2581.49     2583.95     22.28 o 
   2   9   6        0.96        2.58      2.36 o 
   3   9   6      821.42      842.14     12.10 o 
   4   9   6     1031.59     1041.03     13.41 o 
   5   9   6       58.35       57.19      7.59 o 
   6   9   6      160.03      157.07     12.80 o 
  -7  10   6      144.82      158.69     10.46 o 
  -6  10   6       98.42      112.08      5.90 o 
  -5  10   6      201.16      186.96     10.96 o 
  -4  10   6        5.17        5.31      3.02 o 
  -3  10   6      126.40      120.66      4.10 o 
  -2  10   6      285.77      277.10      7.08 o 
  -1  10   6      190.43      205.49      7.47 o 
   0  10   6     2158.28     2152.83     16.99 o 
   1  10   6    12319.21    12652.59    100.52 o 
   2  10   6      398.31      414.31      7.07 o 
   3  10   6     3344.56     3485.29     34.97 o 
   4  10   6       60.16       58.52      5.14 o 
   5  10   6     2347.64     2329.92     32.43 o 
   6  10   6      938.98      913.53     17.42 o 
  -7  11   6        0.21       -2.78      5.00 o 
  -6  11   6       63.25       68.07      5.57 o 
  -5  11   6     1018.01      992.95     16.09 o 
  -4  11   6      329.06      325.14     14.58 o 
  -3  11   6       48.07       54.17      3.25 o 
  -2  11   6     1946.91     1923.65     17.72 o 
  -1  11   6     4213.79     4229.67     35.51 o 
   0  11   6     2959.83     2986.57     25.98 o 
   1  11   6       56.05       57.64      2.77 o 
   2  11   6     1139.89     1099.54     13.52 o 
   3  11   6      269.62      276.15      8.32 o 
   4  11   6       19.77       27.34      6.98 o 
   5  11   6       75.68       74.64      5.98 o 
   6  11   6      186.11      199.92      9.40 o 
  -6  12   6      304.02      298.99      9.23 o 
  -5  12   6       21.40       30.93      4.31 o 
  -4  12   6      404.91      380.94     12.64 o 
  -3  12   6      109.00      101.27      3.94 o 
  -2  12   6      928.76      888.06     12.31 o 
  -1  12   6     1043.93     1095.90     13.31 o 
   0  12   6      356.30      324.07      5.46 o 
   1  12   6      824.15      867.37      9.88 o 
   2  12   6       87.78       85.93      5.37 o 
   3  12   6     5050.73     5107.17     62.27 o 
   4  12   6       58.06       59.97      6.62 o 
   5  12   6      336.45      335.28     10.77 o 
   6  12   6        7.47        6.83      5.79 o 
  -6  13   6       14.52       11.57      4.71 o 
  -5  13   6      627.70      626.45     12.41 o 
  -4  13   6      433.06      436.33      9.68 o 
  -3  13   6        9.70       11.42      2.87 o 
  -2  13   6       20.49       20.93      2.61 o 
  -1  13   6      203.63      208.57      4.89 o 
   0  13   6      309.83      315.16     15.94 o 
   1  13   6      879.39      889.81     12.20 o 
   2  13   6      648.96      679.91     13.15 o 
   3  13   6       16.09       16.90      4.86 o 
   4  13   6      149.83      160.92      7.30 o 
   5  13   6      137.35      117.50      7.63 o 
  -6  14   6       12.91       16.04      8.08 o 
  -5  14   6       14.82       18.96      4.76 o 
  -4  14   6      825.08      833.40     14.54 o 
  -3  14   6      279.75      286.49      6.65 o 
  -2  14   6     1001.87      966.70     11.02 o 
  -1  14   6      713.96      771.24      9.46 o 
   0  14   6     5321.25     5179.35     50.95 o 
   1  14   6        8.84       12.26      4.37 o 
   2  14   6      756.46      753.40     14.39 o 
   3  14   6      160.12      167.32      7.94 o 
   4  14   6      618.14      615.60     19.59 o 
   5  14   6       78.07       66.69      6.90 o 
  -5  15   6      757.13      748.44     14.45 o 
  -4  15   6       33.47       30.89      6.83 o 
  -3  15   6      632.27      598.20      9.73 o 
  -2  15   6        4.34        5.11      2.71 o 
  -1  15   6      514.11      501.85      8.93 o 
   0  15   6      107.54      100.44      4.61 o 
   1  15   6      286.93      285.92     14.11 o 
   2  15   6     1201.22     1225.66     20.08 o 
   3  15   6       47.73       53.88     11.09 o 
   4  15   6      197.53      216.54      9.46 o 
  -5  16   6       42.66       53.31      6.36 o 
  -4  16   6      119.03      112.14      6.30 o 
  -3  16   6      261.57      243.12     10.38 o 
  -2  16   6     2792.34     2826.54     30.35 o 
  -1  16   6      672.51      676.14     10.82 o 
   0  16   6      350.96      322.21      8.53 o 
   1  16   6      181.83      174.17      7.92 o 
   2  16   6     1983.30     2010.63     29.34 o 
   3  16   6      845.58      842.97     31.95 o 
   4  16   6      826.94      826.03     17.08 o 
  -4  17   6      374.24      365.58     10.11 o 
  -3  17   6      486.76      504.48     16.25 o 
  -2  17   6      284.37      277.34      7.42 o 
  -1  17   6      113.19      116.87      5.23 o 
   0  17   6      674.34      665.13     11.22 o 
   1  17   6      398.23      425.75     11.58 o 
   2  17   6        6.93        3.70      5.19 o 
   3  17   6       43.27       47.81      6.79 o 
  -3  18   6       57.81       49.61      5.92 o 
  -2  18   6       27.62       27.93      4.50 o 
  -1  18   6      683.12      642.98     13.70 o 
   0  18   6      307.59      328.79      9.91 o 
   1  18   6     1678.75     1675.59     26.11 o 
   2  18   6      128.06      130.42      8.53 o 
   3  18   6      468.62      504.14     13.69 o 
  -2  19   6      711.84      741.57     12.69 o 
  -1  19   6       77.44       94.81      7.38 o 
   0  19   6      405.59      435.92     12.35 o 
   1  19   6       64.32       63.47      7.06 o 
   2  19   6       34.61       31.29      6.92 o 
  -7   0   7        0.02       -2.02      5.91 o 
  -5   0   7      592.77      621.39     15.40 o 
  -3   0   7      765.47      789.33     16.36 o 
  -1   0   7     2908.35     2882.60     33.33 o 
   1   0   7     6382.57     6374.07     79.32 o 
   3   0   7      168.24      194.42      5.69 o 
   5   0   7     1862.38     1811.81     36.03 o 
   7   0   7       60.99       45.07      8.08 o 
  -8   1   7       24.61       24.97      5.61 o 
  -7   1   7        1.04        0.46      4.23 o 
  -6   1   7      696.52      691.76     12.28 o 
  -5   1   7      293.93      311.75      7.47 o 
  -4   1   7      242.38      235.69      6.03 o 
  -3   1   7     2298.67     2253.65     27.40 o 
  -2   1   7     2138.05     2063.03     25.03 o 
  -1   1   7     1456.91     1624.29     12.48 o 
   0   1   7       33.47       33.33      1.28 o 
   1   1   7     2203.92     2178.11     15.04 o 
   2   1   7       46.55       61.27      2.24 o 
   3   1   7     1023.01     1014.11     10.45 o 
   4   1   7      262.07      240.71      7.84 o 
   5   1   7      243.76      235.21     14.22 o 
   6   1   7        0.58        6.13      4.37 o 
   7   1   7       37.22       42.81      6.27 o 
  -8   2   7       26.86       23.60      8.08 o 
  -7   2   7        2.73        0.94      4.33 o 
  -6   2   7       24.05       23.83      3.88 o 
  -5   2   7       88.87       90.88      5.31 o 
  -4   2   7      217.85      224.10      5.91 o 
  -3   2   7     1896.00     1919.90     23.84 o 
  -2   2   7     1326.55     1259.17     11.29 o 
  -1   2   7     1644.97     1652.71     12.71 o 
   0   2   7      445.30      524.49      6.42 o 
   1   2   7      336.73      349.38      3.51 o 
   2   2   7     2181.54     2185.24     19.14 o 
   3   2   7     2268.43     2207.11     19.73 o 
   4   2   7     1868.31     1864.06     17.53 o 
   5   2   7       62.54       57.85      3.69 o 
   6   2   7        2.62       -0.89      4.65 o 
   7   2   7      354.51      367.27     11.30 o 
  -8   3   7        2.74        4.08      7.89 o 
  -7   3   7      801.21      818.91     27.55 o 
  -6   3   7      202.28      202.52      9.19 o 
  -5   3   7     1086.42     1056.79     21.36 o 
  -4   3   7      656.50      615.86     16.78 o 
  -3   3   7     1548.23     1528.93     24.17 o 
  -2   3   7       37.75       34.70      2.01 o 
  -1   3   7     3174.24     3244.49     23.76 o 
   0   3   7       95.60      103.56      2.29 o 
   1   3   7     3717.83     3828.92     28.10 o 
   2   3   7     1719.55     1684.32     15.31 o 
   3   3   7        8.05        9.56      1.83 o 
   4   3   7      750.81      729.82      8.78 o 
   5   3   7       11.14       11.61      3.16 o 
   6   3   7       81.83       76.58      5.03 o 
   7   3   7      295.14      294.69     10.24 o 
  -8   4   7      120.26      123.08     10.25 o 
  -7   4   7        7.05        2.58      6.62 o 
  -6   4   7       71.72       88.06      5.11 o 
  -5   4   7        0.63        1.96      2.96 o 
  -4   4   7      555.49      515.56     15.51 o 
  -3   4   7      286.92      328.37      7.18 o 
  -2   4   7        5.50       13.08      1.41 o 
  -1   4   7     2171.08     2231.01     16.87 o 
   0   4   7     3516.74     3375.74     24.88 o 
   1   4   7      199.89      171.94      2.97 o 
   2   4   7      786.14      756.42     11.36 o 
   3   4   7      290.61      329.74      5.53 o 
   4   4   7      933.24      936.84     12.19 o 
   5   4   7       26.15       20.45      3.27 o 
   6   4   7      320.20      328.17     12.69 o 
   7   4   7       31.73       35.60      6.06 o 
  -7   5   7      304.84      317.77     18.90 o 
  -6   5   7      108.05       99.28      6.12 o 
  -5   5   7     1508.67     1471.15     16.50 o 
  -4   5   7     2812.34     2812.39     27.92 o 
  -3   5   7     1319.48     1342.02     14.52 o 
  -2   5   7     3943.97     4037.44     32.95 o 
  -1   5   7     2133.11     2028.62     15.59 o 
   0   5   7      121.03      129.02      3.19 o 
   1   5   7       33.61       50.56      2.11 o 
   2   5   7      508.90      461.19      6.02 o 
   3   5   7      692.72      669.66      7.96 o 
   4   5   7       75.54       77.39      3.73 o 
   5   5   7       67.05       61.84      4.06 o 
   6   5   7      306.01      307.40     15.66 o 
   7   5   7      324.98      328.56     11.53 o 
  -7   6   7       16.12       10.32      4.57 o 
  -6   6   7      136.58      134.92      5.83 o 
  -5   6   7      177.50      181.25      6.25 o 
  -4   6   7       55.43       58.44      2.78 o 
  -3   6   7     6295.74     6333.95     58.73 o 
  -2   6   7     1413.54     1403.35     13.96 o 
  -1   6   7      487.41      538.92      6.93 o 
   0   6   7     1012.03     1069.87      9.18 o 
   1   6   7      578.18      559.71      5.87 o 
   2   6   7      394.24      371.50      5.42 o 
   3   6   7     1877.27     1827.50     17.04 o 
   4   6   7        7.13        9.35      2.70 o 
   5   6   7       52.39       41.69      3.75 o 
   6   6   7       18.08       19.13      4.79 o 
   7   6   7      434.38      454.90     14.32 o 
  -7   7   7       57.35       57.08      5.54 o 
  -6   7   7      947.07      964.04     25.48 o 
  -5   7   7        6.99        3.79      3.33 o 
  -4   7   7     1589.55     1565.76     21.45 o 
  -3   7   7     1011.76      981.91     13.61 o 
  -2   7   7     2464.54     2472.71     35.17 o 
  -1   7   7      308.74      341.94      4.21 o 
   0   7   7     3681.90     3797.49     28.09 o 
   1   7   7      139.89      121.79      2.91 o 
   2   7   7     2089.17     2056.87     18.52 o 
   3   7   7     1270.85     1275.93     19.19 o 
   4   7   7      329.64      307.21      8.55 o 
   5   7   7      339.65      353.11     12.76 o 
   6   7   7      125.84      108.05      6.81 o 
  -7   8   7       48.49       58.34      5.51 o 
  -6   8   7        0.68        1.18      3.52 o 
  -5   8   7      973.85      988.01     15.72 o 
  -4   8   7       75.29       71.67      4.79 o 
  -3   8   7       97.78       91.00      5.35 o 
  -2   8   7       53.78       49.85      1.99 o 
  -1   8   7     2505.65     2568.59     19.64 o 
   0   8   7      795.42      796.37      7.57 o 
   1   8   7     6751.65     7002.63     50.49 o 
   2   8   7      137.44      132.77      3.61 o 
   3   8   7      706.64      722.44     10.19 o 
   4   8   7      433.08      439.47      8.03 o 
   5   8   7     1200.35     1174.78     21.20 o 
   6   8   7       19.83       22.40      5.13 o 
  -7   9   7        3.12        3.93      4.92 o 
  -6   9   7     1479.64     1538.87     34.88 o 
  -5   9   7      337.34      345.16      8.77 o 
  -4   9   7      508.45      561.75     10.69 o 
  -3   9   7     2718.58     2599.70     32.57 o 
  -2   9   7     2970.92     2954.07     31.66 o 
  -1   9   7      490.90      487.71      5.46 o 
   0   9   7     3183.54     3151.81     23.91 o 
   1   9   7     5269.91     5167.50     37.98 o 
   2   9   7      274.01      264.92      5.88 o 
   3   9   7      517.52      533.69     12.16 o 
   4   9   7       30.50       37.03      5.20 o 
   5   9   7       74.24       79.25      4.83 o 
   6   9   7       44.07       40.02      8.66 o 
  -7  10   7        0.05       -1.70      4.94 o 
  -6  10   7        7.69        7.52      4.48 o 
  -5  10   7       26.06       23.05      3.99 o 
  -4  10   7       66.39       73.50      4.45 o 
  -3  10   7      152.43      160.32      7.30 o 
  -2  10   7     1318.24     1233.19     12.30 o 
  -1  10   7     1145.88     1195.53     13.41 o 
   0  10   7      131.02      140.01      3.18 o 
   1  10   7      311.23      349.35      6.35 o 
   2  10   7     1713.48     1743.24     19.31 o 
   3  10   7      880.21      900.64     12.17 o 
   4  10   7      552.17      539.34     16.09 o 
   5  10   7      175.39      170.46      7.93 o 
   6  10   7      519.96      498.04     13.22 o 
  -6  11   7       25.46       18.92      4.36 o 
  -5  11   7      826.68      795.52     14.17 o 
  -4  11   7     1750.84     1708.20     23.72 o 
  -3  11   7     1768.52     1737.32     24.95 o 
  -2  11   7        2.20        3.93      2.08 o 
  -1  11   7     4863.78     4922.96     41.01 o 
   0  11   7      298.75      301.00      5.46 o 
   1  11   7     3120.29     3249.46     28.34 o 
   2  11   7      109.47      112.43      4.30 o 
   3  11   7      258.13      251.58      6.21 o 
   4  11   7       32.81       33.50      5.30 o 
   5  11   7        4.10        1.91      5.27 o 
   6  11   7      136.61      145.42      7.98 o 
  -6  12   7        6.78        4.62      4.43 o 
  -5  12   7      108.97       93.94      5.59 o 
  -4  12   7      208.92      199.22      6.89 o 
  -3  12   7        2.98        1.15      2.62 o 
  -2  12   7       37.49       30.46      2.75 o 
  -1  12   7      784.65      778.64      9.90 o 
   0  12   7     2657.12     2690.73     28.59 o 
   1  12   7     1202.05     1187.14     12.55 o 
   2  12   7      237.57      249.63      7.95 o 
   3  12   7       82.84       81.25      5.73 o 
   4  12   7      768.26      790.75     29.16 o 
   5  12   7       27.50       18.58      5.91 o 
  -6  13   7        3.15       -0.63      4.90 o 
  -5  13   7      926.92      884.99     25.61 o 
  -4  13   7      605.53      605.89     11.84 o 
  -3  13   7      364.62      373.94      7.46 o 
  -2  13   7       26.42       34.77      2.94 o 
  -1  13   7     1361.64     1388.18     14.15 o 
   0  13   7      285.25      289.06      5.61 o 
   1  13   7       56.78       61.51      3.21 o 
   2  13   7       95.28      106.68      6.02 o 
   3  13   7      418.05      445.88     11.18 o 
   4  13   7       89.96       77.26      6.11 o 
   5  13   7       39.35       43.64      6.69 o 
  -5  14   7        6.02        9.81      4.72 o 
  -4  14   7       72.25       73.66      5.78 o 
  -3  14   7     2952.69     2940.27     30.75 o 
  -2  14   7      304.31      299.85      6.84 o 
  -1  14   7     1825.79     1888.07     18.30 o 
   0  14   7      409.41      436.14      6.96 o 
   1  14   7      383.98      392.68     16.29 o 
   2  14   7       19.63       19.97      5.04 o 
   3  14   7     1037.28     1070.99     18.76 o 
   4  14   7       24.37       24.43      6.83 o 
  -5  15   7        8.14        0.05      4.21 o 
  -4  15   7     1053.89     1010.79     17.04 o 
  -3  15   7      325.29      329.75      7.45 o 
  -2  15   7     1384.79     1365.22     58.96 o 
  -1  15   7      602.53      630.32      8.76 o 
   0  15   7      618.68      641.62     13.12 o 
   1  15   7       12.15        9.62      3.62 o 
   2  15   7       52.35       56.04      7.07 o 
   3  15   7       44.05       41.88      5.91 o 
   4  15   7        3.34        1.88      5.31 o 
  -4  16   7       72.01       69.51      9.35 o 
  -3  16   7      163.84      150.17      5.74 o 
  -2  16   7      406.60      413.45      8.51 o 
  -1  16   7     1260.56     1252.60     16.40 o 
   0  16   7      395.36      376.71      8.39 o 
   1  16   7     1554.53     1598.22     31.00 o 
   2  16   7       74.42       68.17      6.33 o 
   3  16   7      723.25      752.53     15.98 o 
  -4  17   7      310.81      330.00     10.84 o 
  -3  17   7      443.00      459.39     11.50 o 
  -2  17   7      421.92      397.18     11.25 o 
  -1  17   7        3.95        2.49      3.91 o 
   0  17   7      202.27      211.24      6.92 o 
   1  17   7      259.09      268.63     10.06 o 
   2  17   7        0.72       -6.07      5.67 o 
   3  17   7      259.22      278.92     15.51 o 
  -3  18   7        1.77        1.13      5.25 o 
  -2  18   7      682.16      643.39     17.50 o 
  -1  18   7       41.84       53.33      4.89 o 
   0  18   7       24.38       18.07      4.26 o 
   1  18   7      185.53      197.28      9.00 o 
   2  18   7      717.91      783.76     16.68 o 
  -1  19   7      790.77      866.50     13.93 o 
   0  19   7       14.47       16.34      4.71 o 
  -6   0   8       23.11       20.27      5.16 o 
  -4   0   8       21.14       22.55      4.04 o 
  -2   0   8      571.90      523.34     12.30 o 
   0   0   8       27.34       32.82      2.93 o 
   2   0   8     6085.99     5934.82    101.97 o 
   4   0   8      681.90      642.96     22.28 o 
   6   0   8       22.27       30.15      7.03 o 
  -7   1   8      190.55      202.43      7.87 o 
  -6   1   8      879.77      904.29     14.90 o 
  -5   1   8      650.82      658.42     11.39 o 
  -4   1   8       67.10       64.29      3.69 o 
  -3   1   8     1101.04     1096.13     15.29 o 
  -2   1   8      861.18      814.67     11.91 o 
  -1   1   8      983.47      953.33      8.07 o 
   0   1   8      409.19      409.10      4.00 o 
   1   1   8     1182.00     1146.69      9.72 o 
   2   1   8       56.51       50.65      2.39 o 
   3   1   8      111.37      101.39      3.20 o 
   4   1   8     1778.75     1700.78     16.54 o 
   5   1   8      213.18      200.31      6.25 o 
   6   1   8      199.40      190.07      8.27 o 
   7   1   8       36.05       27.69      6.45 o 
  -7   2   8        4.21        1.69      4.46 o 
  -6   2   8       42.38       43.04      4.48 o 
  -5   2   8      201.68      209.20      7.50 o 
  -4   2   8       73.10       55.21      8.02 o 
  -3   2   8      710.21      664.18     10.64 o 
  -2   2   8      168.39      159.34      3.83 o 
  -1   2   8     1698.35     1518.30     12.01 o 
   0   2   8     2958.63     2868.02     19.49 o 
   1   2   8     1090.04     1086.60      9.35 o 
   2   2   8       24.99       24.70      2.28 o 
   3   2   8       85.06       88.63      4.14 o 
   4   2   8      590.65      591.35      7.10 o 
   5   2   8     1475.15     1482.59     17.88 o 
   6   2   8      460.41      445.17     11.57 o 
   7   2   8      116.16      109.66      7.81 o 
  -7   3   8      126.42      109.28      9.32 o 
  -6   3   8     1577.53     1558.85     31.84 o 
  -5   3   8      280.03      267.08     12.24 o 
  -4   3   8     2155.00     2099.22     26.53 o 
  -3   3   8       90.11       94.14      3.36 o 
  -2   3   8     4501.61     4441.56     41.87 o 
  -1   3   8       90.63       93.01      2.27 o 
   0   3   8      879.73      821.92      7.43 o 
   1   3   8      380.28      347.43      4.31 o 
   2   3   8     2668.31     2614.06     26.48 o 
   3   3   8     1111.37     1052.82     11.14 o 
   4   3   8        2.68        4.05      2.27 o 
   5   3   8       67.62       63.54      6.55 o 
   6   3   8        0.62       -1.80      5.11 o 
  -7   4   8       73.70       83.34      9.09 o 
  -6   4   8      225.57      240.81      7.38 o 
  -5   4   8       11.25        7.05      2.61 o 
  -4   4   8       91.07       86.19      3.41 o 
  -3   4   8     2652.64     2552.61     25.45 o 
  -2   4   8       69.65       75.21      2.74 o 
  -1   4   8      305.96      290.94      3.74 o 
   0   4   8        2.17        1.72      1.29 o 
   1   4   8     2179.01     2176.65     17.03 o 
   2   4   8       29.04       28.57      2.18 o 
   3   4   8     3389.27     3330.70     28.72 o 
   4   4   8        1.52        2.64      2.35 o 
   5   4   8      354.16      336.76      7.42 o 
   6   4   8       49.19       43.31      5.33 o 
  -7   5   8      268.50      277.49      9.03 o 
  -6   5   8      122.37      115.23      6.79 o 
  -5   5   8      266.41      283.27      5.92 o 
  -4   5   8     3619.29     3516.72     34.42 o 
  -3   5   8      320.76      335.40      5.70 o 
  -2   5   8     1003.69      963.55     13.19 o 
  -1   5   8     1710.39     1677.46     13.36 o 
   0   5   8     1526.62     1525.24     12.43 o 
   1   5   8       48.76       52.09      2.01 o 
   2   5   8      409.82      398.74      5.04 o 
   3   5   8      630.75      651.63     12.50 o 
   4   5   8       33.84       44.35      3.40 o 
   5   5   8        0.08        0.39      3.20 o 
   6   5   8       63.98       66.98      6.42 o 
  -7   6   8        2.02       -0.78      4.57 o 
  -6   6   8       19.38       15.11      6.55 o 
  -5   6   8       50.10       46.73      7.22 o 
  -4   6   8      149.11      128.21      5.37 o 
  -3   6   8       38.99       49.59      3.18 o 
  -2   6   8     1190.24     1139.89     12.81 o 
  -1   6   8     1020.84     1026.21     10.94 o 
   0   6   8     8296.89     8270.67     58.94 o 
   1   6   8     1348.18     1345.50     11.49 o 
   2   6   8      373.12      355.21     11.19 o 
   3   6   8       89.63       87.00      3.23 o 
   4   6   8     1159.69     1152.03     14.58 o 
   5   6   8      627.17      578.08     15.23 o 
   6   6   8      244.05      248.79      9.84 o 
  -7   7   8      272.71      293.40     11.85 o 
  -6   7   8       23.24       26.20      4.11 o 
  -5   7   8     2255.57     2331.62     34.73 o 
  -4   7   8      859.93      852.30     13.72 o 
  -3   7   8     3732.16     3613.46     43.54 o 
  -2   7   8      639.97      611.96     10.29 o 
  -1   7   8     1802.78     1833.76     14.64 o 
   0   7   8       98.12      119.64      2.89 o 
   1   7   8     2248.79     2262.45     17.93 o 
   2   7   8      696.11      689.32      8.79 o 
   3   7   8       14.56       14.67      2.36 o 
   4   7   8        3.62        3.63      3.04 o 
   5   7   8      198.38      194.52      6.39 o 
   6   7   8      133.98      141.92     10.16 o 
  -7   8   8       56.37       58.59      5.78 o 
  -6   8   8       11.95       11.21      4.41 o 
  -5   8   8       18.00       15.82      3.98 o 
  -4   8   8      523.95      507.23     10.17 o 
  -3   8   8      930.95      905.49     15.72 o 
  -2   8   8     2934.01     2915.06     35.84 o 
  -1   8   8       25.71       36.44      2.00 o 
   0   8   8      573.51      625.31      6.56 o 
   1   8   8       54.51       49.02      2.23 o 
   2   8   8     4916.95     4935.94     41.00 o 
   3   8   8      193.78      175.86      5.23 o 
   4   8   8     1192.27     1164.36     14.95 o 
   5   8   8      112.93      108.22      5.33 o 
   6   8   8      520.51      481.25     14.53 o 
  -7   9   8      113.63      110.88      6.82 o 
  -6   9   8     1091.80     1120.65     18.28 o 
  -5   9   8      842.79      830.04     14.56 o 
  -4   9   8      535.46      526.14     10.44 o 
  -3   9   8     1059.87     1054.59     15.95 o 
  -2   9   8     4928.83     4803.62     46.19 o 
  -1   9   8      432.21      443.95      6.25 o 
   0   9   8      833.00      836.13     11.39 o 
   1   9   8       38.52       45.14      2.80 o 
   2   9   8      423.01      412.71      6.24 o 
   3   9   8      116.38      136.92      4.91 o 
   4   9   8      245.38      223.03      6.42 o 
   5   9   8      226.04      230.20      7.05 o 
   6   9   8       26.19       30.04      8.30 o 
  -6  10   8       15.84        9.52      4.48 o 
  -5  10   8      389.72      379.90     16.68 o 
  -4  10   8      195.82      185.63     21.22 o 
  -3  10   8        8.31        4.45      3.02 o 
  -2  10   8      711.38      672.24     15.60 o 
  -1  10   8     3410.24     3329.73     28.69 o 
   0  10   8     1190.39     1175.07     16.27 o 
   1  10   8     1559.96     1598.54     15.83 o 
   2  10   8      245.62      248.52      8.73 o 
   3  10   8      473.56      472.84      8.65 o 
   4  10   8      495.74      502.97      9.20 o 
   5  10   8      665.64      690.77     14.71 o 
  -6  11   8      931.58      963.33     36.64 o 
  -5  11   8       76.46       79.59      5.18 o 
  -4  11   8     1019.41     1019.39     16.63 o 
  -3  11   8        6.78        6.05      3.21 o 
  -2  11   8     2733.95     2714.76     33.94 o 
  -1  11   8       30.09       34.66      2.73 o 
   0  11   8     3669.93     3693.51     37.00 o 
   1  11   8     1217.57     1256.91     13.17 o 
   2  11   8      397.12      405.29      8.50 o 
   3  11   8      450.16      450.09      9.07 o 
   4  11   8       24.07       29.33      5.20 o 
   5  11   8        2.20        5.76      5.46 o 
  -6  12   8        0.23       -1.02      4.34 o 
  -5  12   8      133.79      130.39      6.16 o 
  -4  12   8        6.75        5.43      3.97 o 
  -3  12   8     1737.52     1642.73     22.96 o 
  -2  12   8       70.18       82.80      6.32 o 
  -1  12   8       80.18       99.68      6.09 o 
   0  12   8       78.42       72.34      3.28 o 
   1  12   8      245.27      231.67      5.33 o 
   2  12   8       21.15       24.15      3.44 o 
   3  12   8     1508.22     1488.94     22.83 o 
   4  12   8       25.67       27.23      6.64 o 
   5  12   8       94.40       90.51      6.89 o 
  -5  13   8      197.11      204.77      7.94 o 
  -4  13   8     1325.57     1316.80     20.10 o 
  -3  13   8     1293.88     1322.12     19.79 o 
  -2  13   8       41.68       39.33      3.54 o 
  -1  13   8     1953.70     2006.65     19.16 o 
   0  13   8       43.35       46.36      5.83 o 
   1  13   8      147.98      151.55      4.79 o 
   2  13   8      200.80      204.09      8.39 o 
   3  13   8       23.52       25.77      8.66 o 
   4  13   8       64.15       53.92      6.57 o 
  -5  14   8      123.87      118.43      6.81 o 
  -4  14   8       44.85       43.48      4.87 o 
  -3  14   8        0.50        9.66      4.64 o 
  -2  14   8      350.17      339.03     10.50 o 
  -1  14   8      415.68      410.95      6.98 o 
   0  14   8     1535.24     1666.55     18.68 o 
   1  14   8        0.96        0.51      3.26 o 
   2  14   8       35.03       43.32      5.73 o 
   3  14   8        0.83        2.74      5.43 o 
   4  14   8      212.67      215.86      9.36 o 
  -4  15   8      211.69      239.42     24.98 o 
  -3  15   8      957.50      948.35     16.11 o 
  -2  15   8        1.29        2.57      3.45 o 
  -1  15   8      685.25      730.14      9.73 o 
   0  15   8      323.48      313.53      8.53 o 
   1  15   8      358.10      369.80     10.47 o 
   2  15   8       91.49      101.51      7.04 o 
   3  15   8      310.29      273.29     56.48 o 
  -4  16   8       36.31       32.42      5.45 o 
  -3  16   8      275.85      292.25      9.14 o 
  -2  16   8      226.24      234.61      6.99 o 
  -1  16   8       76.05       82.22      5.38 o 
   0  16   8       44.51       56.86      4.67 o 
   1  16   8       52.93       56.02      6.27 o 
   2  16   8     1247.76     1312.90     31.98 o 
   3  16   8      173.36      190.06      9.28 o 
  -3  17   8      217.33      247.76      8.74 o 
  -2  17   8      884.41      969.07     23.80 o 
  -1  17   8        5.93        6.28      4.99 o 
   0  17   8      173.32      186.85      6.74 o 
   1  17   8      471.93      506.18     13.20 o 
   2  17   8      348.77      402.38     12.48 o 
  -2  18   8        9.67       14.81      5.54 o 
  -1  18   8      324.92      302.04     10.17 o 
   0  18   8      139.12      131.46      6.16 o 
   1  18   8      203.73      207.05      9.58 o 
  -7   0   9        3.76       -1.57      6.43 o 
  -5   0   9      662.61      660.90     16.71 o 
  -3   0   9       76.23       71.75      5.54 o 
  -1   0   9      172.28      184.04      5.91 o 
   1   0   9      540.09      575.30      9.91 o 
   3   0   9      336.83      338.52     10.46 o 
   5   0   9     1697.17     1673.71     30.96 o 
  -7   1   9        0.40        0.85      4.65 o 
  -6   1   9      940.98      924.36     15.31 o 
  -5   1   9      391.44      377.94      8.54 o 
  -4   1   9      901.48      873.53     13.53 o 
  -3   1   9     1570.94     1537.68     20.43 o 
  -2   1   9     7234.79     7183.84     72.64 o 
  -1   1   9      183.95      180.16      3.40 o 
   0   1   9     2166.97     2227.16     15.63 o 
   1   1   9     1716.50     1706.91     17.99 o 
   2   1   9     1938.13     1954.87     17.88 o 
   3   1   9      353.65      339.05      5.75 o 
   4   1   9      423.75      441.80      7.53 o 
   5   1   9      201.28      174.88      7.15 o 
   6   1   9       15.11       13.20      5.28 o 
  -7   2   9       54.91       54.57      5.62 o 
  -6   2   9       86.02       91.45      5.47 o 
  -5   2   9      263.21      253.77      7.25 o 
  -4   2   9      653.95      651.31     11.09 o 
  -3   2   9     1126.59     1099.13     12.80 o 
  -2   2   9      266.58      270.48      5.10 o 
  -1   2   9      724.10      757.02      9.36 o 
   0   2   9      378.06      412.77      7.22 o 
   1   2   9     1474.99     1470.17     13.81 o 
   2   2   9     4396.93     4398.33     36.65 o 
   3   2   9      758.64      751.53      8.05 o 
   4   2   9      298.56      289.67      5.71 o 
   5   2   9       46.95       50.40      4.32 o 
   6   2   9      329.79      305.32     10.43 o 
  -7   3   9      602.39      607.78     18.84 o 
  -6   3   9      482.85      513.63     10.84 o 
  -5   3   9     1002.57      942.72     18.27 o 
  -4   3   9     4990.27     4817.27     46.07 o 
  -3   3   9     1097.84     1084.77     12.68 o 
  -2   3   9        9.52       11.85      2.03 o 
  -1   3   9     3790.62     3743.15     35.86 o 
   0   3   9      778.28      781.18      7.33 o 
   1   3   9     1202.40     1249.13     10.76 o 
   2   3   9       29.63       33.14      3.06 o 
   3   3   9     1002.67     1007.33     11.01 o 
   4   3   9        3.03        4.92      2.47 o 
   5   3   9      129.63      133.73      5.46 o 
   6   3   9      601.36      616.23     14.09 o 
  -7   4   9       24.11       14.22      4.90 o 
  -6   4   9     1628.86     1630.35     23.61 o 
  -5   4   9       12.70       12.63      2.82 o 
  -4   4   9     1227.32     1214.70     17.86 o 
  -3   4   9       13.96       17.99      3.34 o 
  -2   4   9     1734.08     1718.77     18.12 o 
  -1   4   9      325.07      312.34      5.82 o 
   0   4   9     2798.20     2793.35     21.29 o 
   1   4   9       11.43       14.35      1.84 o 
   2   4   9      298.27      286.95      5.05 o 
   3   4   9       10.93       13.88      2.35 o 
   4   4   9     2222.22     2214.79     20.89 o 
   5   4   9       28.63       36.01      3.93 o 
   6   4   9      275.68      239.56     10.63 o 
  -7   5   9      829.76      854.20     44.24 o 
  -6   5   9        3.19        4.26      3.91 o 
  -5   5   9      667.54      655.44     12.18 o 
  -4   5   9      807.37      774.66     10.28 o 
  -3   5   9     1388.77     1371.25     15.32 o 
  -2   5   9        1.77        3.30      2.08 o 
  -1   5   9     1237.31     1308.31     14.41 o 
   0   5   9       22.35       28.55      1.91 o 
   1   5   9      780.55      790.69      7.79 o 
   2   5   9        1.24        0.36      2.08 o 
   3   5   9      496.63      514.92      7.20 o 
   4   5   9      314.36      301.02      5.99 o 
   5   5   9      184.59      191.11      6.37 o 
   6   5   9       40.14       43.20      6.08 o 
  -7   6   9        5.95        4.17      5.02 o 
  -6   6   9       70.80       56.89      7.84 o 
  -5   6   9      258.67      242.23     15.40 o 
  -4   6   9      343.08      333.87      8.17 o 
  -3   6   9     2035.69     1988.58     41.13 o 
  -2   6   9     1645.92     1619.49     17.40 o 
  -1   6   9       40.83       31.83      2.21 o 
   0   6   9      144.67      154.14      3.24 o 
   1   6   9      691.99      701.11      8.04 o 
   2   6   9      958.88      953.66     10.41 o 
   3   6   9      348.98      353.73      6.04 o 
   4   6   9       18.96       20.66      3.33 o 
   5   6   9      325.80      319.29     11.04 o 
   6   6   9       76.96       85.42      7.33 o 
  -7   7   9       41.84       31.43      5.09 o 
  -6   7   9      832.20      824.03     15.31 o 
  -5   7   9      373.23      375.93      9.16 o 
  -4   7   9      990.38      915.63     26.46 o 
  -3   7   9        3.95        4.74      3.09 o 
  -2   7   9      653.25      651.83      8.76 o 
  -1   7   9       47.25       49.03      4.21 o 
   0   7   9       43.91       60.74      4.36 o 
   1   7   9      469.66      508.94      6.04 o 
   2   7   9       56.19       54.43      2.52 o 
   3   7   9      172.23      158.35      4.52 o 
   4   7   9       12.56       10.43      3.37 o 
   5   7   9      480.65      499.41      9.73 o 
   6   7   9        0.28        0.67      5.92 o 
  -6   8   9       24.54       22.55      4.65 o 
  -5   8   9      396.37      361.69      9.15 o 
  -4   8   9       65.75       66.89      4.69 o 
  -3   8   9        0.65        4.67      5.89 o 
  -2   8   9      548.39      569.57     10.41 o 
  -1   8   9     2570.84     2606.26     22.78 o 
   0   8   9      303.22      306.32      4.55 o 
   1   8   9      584.06      632.16      9.46 o 
   2   8   9       19.96       27.25      2.66 o 
   3   8   9      427.90      417.21      6.75 o 
   4   8   9      119.57      119.85      5.03 o 
   5   8   9      432.24      408.35     12.91 o 
  -6   9   9       96.92       92.52      6.08 o 
  -5   9   9     1484.33     1454.35     21.65 o 
  -4   9   9       20.56       16.88      3.50 o 
  -3   9   9      420.74      387.66      8.74 o 
  -2   9   9     2049.29     1959.16     25.87 o 
  -1   9   9       63.18       60.80      3.46 o 
   0   9   9      395.11      363.94      6.61 o 
   1   9   9      138.69      143.81      3.74 o 
   2   9   9       36.20       35.58      2.88 o 
   3   9   9      681.43      717.17     13.47 o 
   4   9   9       29.95       29.17      4.00 o 
   5   9   9      108.84      107.09      5.54 o 
  -6  10   9        3.21        0.57      4.78 o 
  -5  10   9       17.18       14.02      4.20 o 
  -4  10   9      770.42      756.33     13.50 o 
  -3  10   9        4.57        2.39      3.42 o 
  -2  10   9      369.44      370.76     17.43 o 
  -1  10   9       26.74       30.47      3.07 o 
   0  10   9      300.58      303.39      5.55 o 
   1  10   9     1267.59     1224.04     12.03 o 
   2  10   9     1520.89     1542.27     15.40 o 
   3  10   9      418.19      397.49      8.19 o 
   4  10   9       60.21       56.69      4.52 o 
   5  10   9        6.89        3.21      5.85 o 
  -6  11   9       85.04       89.84      7.46 o 
  -5  11   9     1090.41     1065.41     18.38 o 
  -4  11   9      306.51      294.97      8.58 o 
  -3  11   9      918.43      863.16     14.50 o 
  -2  11   9      548.04      566.58     11.02 o 
  -1  11   9      221.08      238.69      6.01 o 
   0  11   9      393.98      388.15      6.46 o 
   1  11   9       87.45       92.32      4.88 o 
   2  11   9       12.79       13.76      3.49 o 
   3  11   9      554.50      526.23      9.48 o 
   4  11   9       17.36       21.78      5.70 o 
   5  11   9       39.53       42.56      6.81 o 
  -5  12   9       10.80        6.95      4.76 o 
  -4  12   9      151.07      146.82      6.53 o 
  -3  12   9       65.94       52.60      4.77 o 
  -2  12   9      553.02      541.23     10.87 o 
  -1  12   9        4.72        3.29      3.06 o 
   0  12   9      636.71      702.50     12.05 o 
   1  12   9       24.60       27.57      3.12 o 
   2  12   9       84.49       91.73      4.73 o 
   3  12   9       21.01       17.32      5.10 o 
   4  12   9      610.06      634.39     16.74 o 
  -5  13   9       14.88       12.68      4.49 o 
  -4  13   9      524.39      506.09     11.45 o 
  -3  13   9      335.15      345.59      9.23 o 
  -2  13   9      179.95      163.62      6.86 o 
  -1  13   9      310.76      327.08      7.27 o 
   0  13   9      453.86      445.57      7.30 o 
   1  13   9       69.74       65.71      3.71 o 
   2  13   9        6.48        7.56      5.02 o 
   3  13   9      699.89      691.15     17.18 o 
   4  13   9        2.59        1.56      5.62 o 
  -4  14   9       70.33       85.66      6.09 o 
  -3  14   9       10.87       11.20      4.40 o 
  -2  14   9      157.43      150.15      6.44 o 
  -1  14   9       85.00       85.61      4.61 o 
   0  14   9       49.12       57.01      3.78 o 
   1  14   9      790.80      875.92     25.10 o 
   2  14   9        0.69       -0.98      5.19 o 
   3  14   9      599.21      603.87     13.99 o 
  -4  15   9      789.95      792.14     15.08 o 
  -3  15   9      193.58      185.36      7.66 o 
  -2  15   9      456.23      455.64     10.60 o 
  -1  15   9       21.17       17.17      3.92 o 
   0  15   9      669.10      678.54     11.27 o 
   1  15   9       62.00       73.03      5.02 o 
   2  15   9      263.57      254.54     11.32 o 
   3  15   9      294.73      319.81     11.13 o 
  -3  16   9       19.94       19.09      5.09 o 
  -2  16   9        0.88        3.62      4.48 o 
  -1  16   9      677.97      724.47     14.80 o 
   0  16   9        6.90        9.91      4.00 o 
   1  16   9       53.42       70.44      6.88 o 
   2  16   9      145.03      184.72      9.05 o 
  -2  17   9      315.40      329.00     13.70 o 
  -1  17   9      208.98      191.48      8.73 o 
   0  17   9      113.48      104.77      5.77 o 
   1  17   9      436.99      459.99     13.03 o 
  -6   0  10      106.28      119.45      8.68 o 
  -4   0  10      503.56      523.14     13.97 o 
  -2   0  10     1710.61     1704.99     22.16 o 
   0   0  10      333.60      346.28     10.93 o 
   2   0  10     5338.52     5321.47     62.30 o 
   4   0  10       47.20       43.57      4.81 o 
   6   0  10      357.15      344.12     16.10 o 
  -7   1  10      139.72      148.02      7.38 o 
  -6   1  10      323.63      300.02      8.75 o 
  -5   1  10     1879.69     1846.89     24.89 o 
  -4   1  10      165.47      163.07      6.74 o 
  -3   1  10     2563.11     2476.98     36.32 o 
  -2   1  10     2486.12     2438.24     24.71 o 
  -1   1  10     3736.12     3679.85     30.72 o 
   0   1  10      604.32      585.87      8.21 o 
   1   1  10     3613.51     3559.95     30.14 o 
   2   1  10      380.01      363.77      6.01 o 
   3   1  10      105.92      110.22      3.60 o 
   4   1  10        5.02        5.19      2.79 o 
   5   1  10      195.07      191.84      5.72 o 
   6   1  10        6.13       -0.28      5.79 o 
  -7   2  10       63.88       67.67      6.29 o 
  -6   2  10        6.52        5.37      3.99 o 
  -5   2  10      343.16      309.67      8.03 o 
  -4   2  10      287.71      279.12     10.30 o 
  -3   2  10        0.25        0.67      2.26 o 
  -2   2  10        3.84        2.06      2.03 o 
  -1   2  10      662.20      664.73      8.80 o 
   0   2  10      196.13      202.11      4.08 o 
   1   2  10      252.62      243.08      4.56 o 
   2   2  10       73.49       60.22      5.19 o 
   3   2  10      264.05      261.01      5.44 o 
   4   2  10     1168.10     1135.38     12.76 o 
   5   2  10      591.33      581.04      8.83 o 
   6   2  10       80.61       66.39      6.40 o 
  -7   3  10      348.91      367.94     15.27 o 
  -6   3  10     1432.23     1390.15     16.90 o 
  -5   3  10       79.40       93.44     20.41 o 
  -4   3  10     2279.42     2242.52     23.57 o 
  -3   3  10     1870.12     1824.84     19.55 o 
  -2   3  10      613.01      616.43      8.49 o 
  -1   3  10      923.83      935.34     11.28 o 
   0   3  10      455.25      450.95      9.15 o 
   1   3  10      214.79      210.29      4.47 o 
   2   3  10      459.30      453.10      6.58 o 
   3   3  10      937.18      925.89     10.71 o 
   4   3  10      123.83      144.97      4.65 o 
   5   3  10        0.32        0.34      3.71 o 
   6   3  10       66.47       46.38      6.68 o 
  -7   4  10       53.44       44.96      7.44 o 
  -6   4  10       21.37       22.66      5.12 o 
  -5   4  10       40.08       36.12      3.29 o 
  -4   4  10      153.26      174.63      4.91 o 
  -3   4  10     2539.23     2425.92     31.13 o 
  -2   4  10     1125.49     1128.81     13.27 o 
  -1   4  10      335.27      339.34      5.99 o 
   0   4  10       88.68       89.25      2.97 o 
   1   4  10      908.48      935.99     10.10 o 
   2   4  10        8.41       14.08      2.40 o 
   3   4  10      233.57      237.07      5.99 o 
   4   4  10       33.90       37.21      3.22 o 
   5   4  10      154.03      142.10      4.98 o 
  -6   5  10     1022.75     1024.65     17.37 o 
  -5   5  10        2.18        1.45      3.78 o 
  -4   5  10      298.61      276.08      5.98 o 
  -3   5  10      995.60      950.24     13.85 o 
  -2   5  10       34.62       35.59      2.71 o 
  -1   5  10      468.29      447.88      7.07 o 
   0   5  10      582.12      604.18      7.41 o 
   1   5  10      275.25      294.07      6.09 o 
   2   5  10      413.57      424.13      6.46 o 
   3   5  10      326.05      344.89      6.20 o 
   4   5  10      669.42      660.21      9.16 o 
   5   5  10       10.41        8.30      4.06 o 
  -6   6  10       23.88       19.34      4.37 o 
  -5   6  10      428.47      414.62      9.90 o 
  -4   6  10      889.29      847.58     14.26 o 
  -3   6  10       10.83        7.75      2.66 o 
  -2   6  10       34.57       31.08      2.70 o 
  -1   6  10      697.93      687.02      9.26 o 
   0   6  10       81.44       81.03      4.61 o 
   1   6  10      491.69      468.67      5.88 o 
   2   6  10      209.89      207.52      4.83 o 
   3   6  10        3.13        5.72      2.53 o 
   4   6  10      752.14      761.23     11.72 o 
   5   6  10       47.79       42.33      5.87 o 
  -6   7  10        1.95        9.16      4.68 o 
  -5   7  10      840.54      843.46     14.94 o 
  -4   7  10        0.99        0.58      3.25 o 
  -3   7  10     1128.42     1072.60     16.36 o 
  -2   7  10      875.41      889.43     12.99 o 
  -1   7  10     1026.33      975.70     11.90 o 
   0   7  10        0.69        2.64      2.13 o 
   1   7  10      926.55      917.45      9.09 o 
   2   7  10        1.75        2.90      2.41 o 
   3   7  10      201.53      198.65      5.11 o 
   4   7  10        0.10        1.82      3.26 o 
   5   7  10      380.57      389.15      9.25 o 
  -6   8  10      388.43      395.52     12.86 o 
  -5   8  10       53.24       56.71      5.21 o 
  -4   8  10       14.58       21.83      4.07 o 
  -3   8  10       94.15       85.62      4.88 o 
  -2   8  10      433.52      399.99      8.62 o 
  -1   8  10      122.12      141.60      4.44 o 
   0   8  10      454.00      481.76      6.75 o 
   1   8  10        5.15        4.09      2.09 o 
   2   8  10      181.57      166.48      6.32 o 
   3   8  10       99.64       99.89      4.04 o 
   4   8  10       17.56       15.13      3.92 o 
   5   8  10       64.37       57.59      5.31 o 
  -6   9  10      207.53      206.07      8.58 o 
  -5   9  10      820.67      775.55     17.71 o 
  -4   9  10       21.80       18.21      3.94 o 
  -3   9  10       33.80       28.83      4.39 o 
  -2   9  10     1264.45     1243.55     18.45 o 
  -1   9  10      733.00      703.72     15.59 o 
   0   9  10       27.29       28.97      2.68 o 
   1   9  10     2123.04     2133.26     19.81 o 
   2   9  10      213.74      210.82      5.19 o 
   3   9  10      373.46      346.94      7.86 o 
   4   9  10       89.25       86.05      5.04 o 
   5   9  10       96.92      109.87      6.10 o 
  -5  10  10        4.36        6.65      4.08 o 
  -4  10  10      218.38      214.73      7.52 o 
  -3  10  10       27.19       26.70      3.84 o 
  -2  10  10       89.83       88.55      4.88 o 
  -1  10  10      549.74      522.57     10.45 o 
   0  10  10       15.37       17.57      3.28 o 
   1  10  10      133.66      137.20      3.80 o 
   2  10  10        0.94        4.06      2.84 o 
   3  10  10      275.12      276.68      8.96 o 
   4  10  10       23.97       18.22      4.22 o 
  -5  11  10        1.30        5.51      4.48 o 
  -4  11  10      912.30      899.80     15.82 o 
  -3  11  10     1318.24     1219.77     18.82 o 
  -2  11  10     1056.15     1054.32     16.68 o 
  -1  11  10      319.72      315.38     12.56 o 
   0  11  10     1132.34     1205.54     15.16 o 
   1  11  10       14.19       18.81      3.76 o 
   2  11  10      228.57      256.31      7.11 o 
   3  11  10       65.10       65.09      4.81 o 
   4  11  10       40.84       40.56      6.40 o 
  -5  12  10        0.44        1.74      4.94 o 
  -4  12  10       41.00       36.41      8.42 o 
  -3  12  10       61.33       49.21      4.77 o 
  -2  12  10        7.23        4.91      3.72 o 
  -1  12  10       30.30       28.15      4.27 o 
   0  12  10        4.67        5.17      3.35 o 
   1  12  10      680.21      685.40     14.04 o 
   2  12  10       59.36       67.56      4.74 o 
   3  12  10      151.07      163.18      8.10 o 
   4  12  10        3.69        4.24      5.69 o 
  -4  13  10      639.51      640.09     15.66 o 
  -3  13  10      196.01      201.72      7.63 o 
  -2  13  10       26.64       32.44      5.14 o 
  -1  13  10      107.66      127.73      5.95 o 
   0  13  10      643.77      672.46     10.82 o 
   1  13  10      186.38      190.53      5.64 o 
   2  13  10       86.56       85.99      6.75 o 
   3  13  10      166.51      156.27     25.07 o 
  -4  14  10       26.82       16.52      4.93 o 
  -3  14  10        0.91        3.54      4.55 o 
  -2  14  10      132.27      139.70      6.68 o 
  -1  14  10       80.07       98.01      5.95 o 
   0  14  10      341.95      355.09     23.37 o 
   1  14  10        2.67        4.47      3.96 o 
   2  14  10      115.89      108.88      7.42 o 
  -3  15  10      575.12      557.83     13.88 o 
  -2  15  10      147.35      147.68      7.05 o 
  -1  15  10      539.57      546.50     24.06 o 
   0  15  10       56.75       58.59      5.77 o 
   1  15  10      120.63      118.09     10.08 o 
   2  15  10        3.20        1.92      6.05 o 
  -2  16  10      128.12      138.01      7.13 o 
  -1  16  10       88.10      100.29      9.35 o 
   0  16  10       31.59       37.10      5.98 o 
   1  16  10      340.59      396.05     27.40 o 
  -5   0  11      228.95      234.35     10.89 o 
  -3   0  11     1812.94     1730.68     32.83 o 
  -1   0  11       14.24       12.85      2.81 o 
   1   0  11      252.97      239.35      7.07 o 
   3   0  11     1924.14     1906.57     26.26 o 
   5   0  11     1240.02     1251.92     20.68 o 
  -6   1  11      407.48      398.19     10.39 o 
  -5   1  11      996.57      989.38     15.97 o 
  -4   1  11       54.54       52.65      8.38 o 
  -3   1  11       16.86       19.36      2.79 o 
  -2   1  11      855.35      919.27     21.51 o 
  -1   1  11      850.80      861.25     10.84 o 
   0   1  11      992.56     1064.32     15.95 o 
   1   1  11      106.80      113.07      4.58 o 
   2   1  11     2815.84     2853.91     25.41 o 
   3   1  11      787.59      776.76      9.81 o 
   4   1  11      205.96      198.27      5.40 o 
   5   1  11      208.28      202.16      6.09 o 
  -6   2  11      205.12      210.30      8.04 o 
  -5   2  11      654.78      613.80      9.66 o 
  -4   2  11        2.51        0.19      2.75 o 
  -3   2  11       11.49       12.44      3.42 o 
  -2   2  11      727.97      695.25     12.86 o 
  -1   2  11      497.16      501.87      7.75 o 
   0   2  11     3087.03     3043.83     37.39 o 
   1   2  11     1373.79     1389.39     13.80 o 
   2   2  11      521.24      522.87      8.15 o 
   3   2  11       75.81       74.86      3.55 o 
   4   2  11       27.61       27.74      3.36 o 
   5   2  11      418.01      401.93      9.28 o 
  -6   3  11       57.59       47.51      5.28 o 
  -5   3  11      767.31      716.94     10.62 o 
  -4   3  11      318.71      316.49      6.64 o 
  -3   3  11      749.20      724.79     10.00 o 
  -2   3  11       49.55       53.36      3.10 o 
  -1   3  11       71.77       80.56      3.35 o 
   0   3  11      700.70      740.45     12.45 o 
   1   3  11       53.25       72.88      3.25 o 
   2   3  11      157.47      149.45      4.44 o 
   3   3  11      152.45      158.56      4.85 o 
   4   3  11      132.38      129.71      4.62 o 
   5   3  11      128.86      129.39      5.95 o 
  -6   4  11       94.43       95.24      9.73 o 
  -5   4  11        9.97       13.02      3.28 o 
  -4   4  11       59.64       77.34      3.92 o 
  -3   4  11       39.11       32.58      3.00 o 
  -2   4  11      634.00      604.14      9.21 o 
  -1   4  11        0.09        1.04      2.27 o 
   0   4  11      199.01      220.63      6.39 o 
   1   4  11      109.80      116.44      3.79 o 
   2   4  11      280.07      281.65      5.61 o 
   3   4  11        8.20        4.84      2.85 o 
   4   4  11     1880.63     1831.34     18.55 o 
   5   4  11        5.51        6.43      4.27 o 
  -6   5  11      473.64      497.44     12.58 o 
  -5   5  11      149.81      137.94      6.54 o 
  -4   5  11      643.32      583.09     12.05 o 
  -3   5  11      718.25      703.41     14.04 o 
  -2   5  11      228.54      207.87      5.08 o 
  -1   5  11       10.53       18.50      2.67 o 
   0   5  11     2231.37     2225.51     29.97 o 
   1   5  11       13.02       18.16      2.58 o 
   2   5  11      392.89      361.19      6.27 o 
   3   5  11      660.20      693.51     10.44 o 
   4   5  11      297.42      281.82      6.35 o 
   5   5  11        7.12        2.26      3.65 o 
  -6   6  11       80.14       88.76      6.32 o 
  -5   6  11      258.71      234.56      7.87 o 
  -4   6  11      292.54      278.95      8.63 o 
  -3   6  11       40.84       52.10      3.48 o 
  -2   6  11       79.24       87.66      3.72 o 
  -1   6  11      137.05      130.03      4.43 o 
   0   6  11       15.61       11.98      2.59 o 
   1   6  11      867.64      927.92     10.49 o 
   2   6  11      873.55      875.47     10.39 o 
   3   6  11       68.58       68.35      3.73 o 
   4   6  11      140.64      153.46      5.11 o 
   5   6  11      338.78      343.04     11.96 o 
  -6   7  11      329.28      313.68     11.45 o 
  -5   7  11       80.26       65.23      5.30 o 
  -4   7  11      919.73      859.16     29.69 o 
  -3   7  11      533.76      541.61     10.81 o 
  -2   7  11     3013.22     2974.00     30.12 o 
  -1   7  11       21.44       24.50      5.14 o 
   0   7  11      911.87      942.85     19.15 o 
   1   7  11        2.59        4.10      2.67 o 
   2   7  11     2938.09     2891.24     26.04 o 
   3   7  11      425.23      441.34     10.35 o 
   4   7  11     1175.56     1149.97     15.75 o 
  -5   8  11      125.97      120.04      6.11 o 
  -4   8  11       27.57       27.57      4.34 o 
  -3   8  11      639.38      600.13     11.79 o 
  -2   8  11       13.40       14.95      3.80 o 
  -1   8  11        1.79        6.59      2.85 o 
   0   8  11       23.10       24.38      3.06 o 
   1   8  11        9.40        9.54      3.08 o 
   2   8  11      155.79      157.35      5.76 o 
   3   8  11     1526.05     1514.03     15.93 o 
   4   8  11      299.35      320.99      8.46 o 
  -5   9  11      515.88      532.40     11.77 o 
  -4   9  11      547.82      546.73     11.44 o 
  -3   9  11      142.06      125.88      5.79 o 
  -2   9  11     1368.74     1394.26     26.56 o 
  -1   9  11     1494.58     1458.55     21.03 o 
   0   9  11     1204.04     1208.19     21.53 o 
   1   9  11     1198.27     1254.40     20.54 o 
   2   9  11      672.29      699.01     11.44 o 
   3   9  11      273.68      264.80      6.21 o 
   4   9  11      424.96      436.25     12.25 o 
  -5  10  11       33.16       30.61      5.33 o 
  -4  10  11      146.24      119.50      6.42 o 
  -3  10  11      168.00      157.88      6.78 o 
  -2  10  11        8.64        9.50      3.75 o 
  -1  10  11        5.89        7.48      3.89 o 
   0  10  11      132.81      124.44      5.67 o 
   1  10  11       92.13      105.23      4.08 o 
   2  10  11     1130.09     1167.65     13.13 o 
   3  10  11       42.52       48.56      4.77 o 
   4  10  11      303.15      304.65     11.22 o 
  -4  11  11       45.15       53.24      8.32 o 
  -3  11  11      478.85      459.35     15.03 o 
  -2  11  11       72.28       73.90      5.32 o 
  -1  11  11      948.49      968.69     16.13 o 
   0  11  11      403.88      432.28     10.03 o 
   1  11  11     1111.73     1178.19     17.82 o 
   2  11  11       52.24       49.40      3.82 o 
   3  11  11      373.21      386.97      9.02 o 
  -4  12  11       90.53       88.19      6.30 o 
  -3  12  11       28.29       34.58      4.85 o 
  -2  12  11      289.80      264.46      8.28 o 
  -1  12  11        1.68        7.12      5.59 o 
   0  12  11      240.68      256.50      8.41 o 
   1  12  11       37.25       39.61      4.28 o 
   2  12  11      156.11      154.17      6.10 o 
   3  12  11      322.61      353.28     11.63 o 
  -3  13  11      624.85      640.10     13.20 o 
  -2  13  11      152.53      147.95      6.89 o 
  -1  13  11       74.19       89.05     10.64 o 
   0  13  11      607.77      570.24     12.22 o 
   1  13  11       57.78       62.66      4.80 o 
   2  13  11       40.37       40.17      6.33 o 
  -3  14  11      207.45      222.65      8.51 o 
  -2  14  11        9.43        9.46      4.50 o 
  -1  14  11       87.37       92.00      6.20 o 
   0  14  11        8.78        3.70      4.73 o 
   1  14  11      699.82      779.05     25.94 o 
  -1  15  11        1.44        5.30      4.97 o 
   0  15  11      403.00      411.02     15.80 o 
  -6   0  12      203.61      220.06     12.09 o 
  -4   0  12      423.38      427.72     13.89 o 
  -2   0  12      476.06      443.79      9.07 o 
   0   0  12       29.07       19.86      5.35 o 
   2   0  12       37.71       29.69      4.18 o 
   4   0  12      415.34      404.25     24.79 o 
  -6   1  12        0.46       -1.92      4.74 o 
  -5   1  12      138.57      134.61      5.15 o 
  -4   1  12        2.23        3.84      3.04 o 
  -3   1  12       37.48       45.30      3.43 o 
  -2   1  12      635.01      680.05     11.87 o 
  -1   1  12     2199.87     2182.20     28.54 o 
   0   1  12      104.14      100.08      5.31 o 
   1   1  12     1856.81     1854.44     25.15 o 
   2   1  12      358.87      346.17      8.53 o 
   3   1  12     1272.80     1278.08     20.24 o 
   4   1  12       13.69       16.14      3.66 o 
  -6   2  12       16.67       18.17      4.07 o 
  -5   2  12       70.05       83.09      4.53 o 
  -4   2  12      583.87      571.00      9.24 o 
  -3   2  12      160.44      149.83      4.93 o 
  -2   2  12      183.51      187.82      5.21 o 
  -1   2  12      526.50      551.53     17.59 o 
   0   2  12        4.25        3.31      4.15 o 
   1   2  12      221.94      217.64      9.94 o 
   2   2  12       45.88       39.38      3.16 o 
   3   2  12      806.04      743.04      9.92 o 
   4   2  12      229.09      212.57      5.96 o 
  -6   3  12      300.39      320.18      9.58 o 
  -5   3  12       36.74       36.95      3.81 o 
  -4   3  12      189.63      190.75      8.68 o 
  -3   3  12      896.93      872.58     11.65 o 
  -2   3  12      737.84      785.79     10.76 o 
  -1   3  12      164.23      165.42      6.47 o 
   0   3  12      977.82     1008.13     15.91 o 
   1   3  12      252.21      242.36      7.30 o 
   2   3  12      159.12      161.20      5.00 o 
   3   3  12      382.80      361.13      6.99 o 
   4   3  12       65.95       62.04      3.98 o 
  -5   4  12       25.81       22.93      4.70 o 
  -4   4  12       17.81       14.22      3.29 o 
  -3   4  12      335.17      319.72      9.98 o 
  -2   4  12      137.83      137.57      4.85 o 
  -1   4  12       31.75       33.19      3.22 o 
   0   4  12      114.06      115.22      6.79 o 
   1   4  12     2057.39     2052.83     27.45 o 
   2   4  12        6.86        9.59      2.86 o 
   3   4  12       91.75       84.54      4.45 o 
   4   4  12       30.19       27.31      3.74 o 
  -5   5  12       25.05       22.48      4.59 o 
  -4   5  12      618.11      594.82     12.77 o 
  -3   5  12     1467.68     1454.21     32.14 o 
  -2   5  12      270.47      275.26      6.12 o 
  -1   5  12       28.64       33.97      3.29 o 
   0   5  12      664.20      670.69     12.37 o 
   1   5  12      369.41      395.44      9.25 o 
   2   5  12      388.27      364.12      6.66 o 
   3   5  12      478.55      468.91     12.12 o 
   4   5  12      124.22      124.36      4.98 o 
  -5   6  12       84.87       87.44      5.95 o 
  -4   6  12      533.84      535.68     17.28 o 
  -3   6  12        7.63       13.76      4.06 o 
  -2   6  12      435.84      437.87      7.74 o 
  -1   6  12      793.21      718.29     10.24 o 
   0   6  12      823.59      808.88     28.08 o 
   1   6  12      165.83      161.49     13.64 o 
   2   6  12      314.58      326.65      6.47 o 
   3   6  12      407.60      389.40      9.75 o 
   4   6  12      654.00      647.11      9.90 o 
  -5   7  12      700.67      717.56     17.53 o 
  -4   7  12      134.98      123.47      6.11 o 
  -3   7  12      808.15      747.39     13.42 o 
  -2   7  12      186.50      189.58      7.01 o 
  -1   7  12     2139.96     2161.74     23.26 o 
   0   7  12       87.04       96.05      5.33 o 
   1   7  12     1779.91     1791.80     24.68 o 
   2   7  12       47.17       58.45      3.77 o 
   3   7  12     1158.94     1202.41     13.75 o 
   4   7  12       18.73       35.47      5.03 o 
  -5   8  12       13.08       13.09      5.02 o 
  -4   8  12      102.55      100.62      6.85 o 
  -3   8  12       23.90       25.30      4.49 o 
  -2   8  12      258.32      243.48      7.83 o 
  -1   8  12       78.38       68.83      4.85 o 
   0   8  12      298.11      298.05      8.15 o 
   1   8  12       13.30       14.36      4.23 o 
   2   8  12      979.91     1038.75     12.23 o 
   3   8  12        1.46        2.07      3.48 o 
  -4   9  12      309.70      308.47      9.40 o 
  -3   9  12       31.13       32.53      4.60 o 
  -2   9  12      367.62      366.23     11.94 o 
  -1   9  12     1566.66     1676.63     39.83 o 
   0   9  12        3.88        8.26      4.04 o 
   1   9  12     2029.88     2103.51     28.26 o 
   2   9  12      935.23      945.64     11.80 o 
   3   9  12      637.96      655.29      9.69 o 
  -4  10  12        1.82       -0.08      4.70 o 
  -3  10  12       13.89       17.59      5.98 o 
  -2  10  12       54.96       62.96      5.35 o 
  -1  10  12      483.24      492.28     11.01 o 
   0  10  12       23.20       22.95      8.62 o 
   1  10  12      359.23      339.12     13.93 o 
   2  10  12       52.58       48.58      4.70 o 
   3  10  12      727.94      758.72     12.47 o 
  -3  11  12      216.16      250.14      8.89 o 
  -2  11  12      616.87      559.96     12.13 o 
  -1  11  12       19.67       21.89      4.56 o 
   0  11  12      650.49      671.83     13.39 o 
   1  11  12       14.37        7.22      6.88 o 
   2  11  12      491.20      533.58     12.87 o 
  -3  12  12        1.09        1.65      4.83 o 
  -2  12  12      121.46      131.93      6.62 o 
  -1  12  12        6.56        6.27      4.65 o 
   0  12  12        0.12        0.29      4.58 o 
   1  12  12      201.12      218.08     12.65 o 
  -2  13  12      118.71      135.49      7.14 o 
  -1  13  12      285.31      308.44     14.32 o 
   0  13  12      988.81     1122.90     21.50 o 
  -5   0  13      170.44      197.53     12.18 o 
  -3   0  13       29.56       33.80      4.09 o 
  -1   0  13      208.48      179.89      9.92 o 
   1   0  13       16.95       11.74      5.27 o 
   3   0  13      544.57      534.82     12.20 o 
  -5   1  13      236.71      237.91      6.82 o 
  -4   1  13      606.14      578.12      9.65 o 
  -3   1  13       20.58       16.22      2.79 o 
  -2   1  13     1372.59     1353.01     20.04 o 
  -1   1  13     1678.64     1640.24     23.10 o 
   0   1  13     1518.69     1430.40     21.01 o 
   1   1  13        7.10        5.60      3.73 o 
   2   1  13     3504.81     3398.64     42.77 o 
   3   1  13        9.28        4.31      3.27 o 
   4   1  13      697.49      680.78     10.28 o 
  -5   2  13       14.88       17.14      3.95 o 
  -4   2  13        2.91        2.98      3.34 o 
  -3   2  13       35.70       35.39      4.46 o 
  -2   2  13      405.49      398.35      9.58 o 
  -1   2  13        6.41       11.51      4.06 o 
   0   2  13      402.61      419.08     11.12 o 
   1   2  13      263.51      259.67     10.48 o 
   2   2  13      270.23      263.47      8.21 o 
   3   2  13        3.00        1.91      3.28 o 
  -5   3  13      420.29      451.49      9.91 o 
  -4   3  13       70.37       58.70      4.21 o 
  -3   3  13     1399.76     1359.59     16.44 o 
  -2   3  13      395.20      364.11      7.27 o 
  -1   3  13      749.17      727.31     13.17 o 
   0   3  13      543.47      516.38     10.85 o 
   1   3  13     1275.18     1195.85     18.65 o 
   2   3  13      202.59      215.20      7.88 o 
   3   3  13      473.52      430.75      7.89 o 
  -5   4  13       16.36       15.44      4.98 o 
  -4   4  13      633.28      658.37     10.47 o 
  -3   4  13       80.66       84.95      4.30 o 
  -2   4  13      784.94      809.76     14.38 o 
  -1   4  13      100.92      101.40      9.97 o 
   0   4  13       36.39       40.50      4.70 o 
   1   4  13       42.65       35.97      4.67 o 
   2   4  13      107.42      116.67      6.03 o 
   3   4  13       96.45       95.27      4.56 o 
  -5   5  13      432.08      416.25     10.69 o 
  -4   5  13        4.42        2.52      4.37 o 
  -3   5  13     1178.62     1203.69     15.16 o 
  -2   5  13      739.72      751.38     13.30 o 
  -1   5  13      990.93     1002.50     16.27 o 
   0   5  13      696.35      725.57     13.23 o 
   1   5  13     1220.64     1263.12     19.46 o 
   2   5  13       41.78       43.94      5.08 o 
   3   5  13      340.71      321.92      7.07 o 
  -4   6  13        1.45        1.55      4.45 o 
  -3   6  13       35.19       33.94      4.52 o 
  -2   6  13      114.28      135.07      5.12 o 
  -1   6  13       25.83       35.36      4.47 o 
   0   6  13      397.34      417.05     10.03 o 
   1   6  13      442.67      440.53     14.64 o 
   2   6  13       71.87       84.78      5.87 o 
   3   6  13        7.06       10.20      3.70 o 
  -4   7  13      634.54      632.85     13.00 o 
  -3   7  13       15.53       11.33      4.47 o 
  -2   7  13      764.47      771.54     14.10 o 
  -1   7  13     1058.23     1087.25     17.32 o 
   0   7  13     1214.46     1233.98     28.27 o 
   1   7  13       15.78       13.84      4.25 o 
   2   7  13      936.45      960.43     24.27 o 
   3   7  13       44.22       52.87      4.36 o 
  -4   8  13      123.99      138.97      7.20 o 
  -3   8  13       11.20        3.30      4.52 o 
  -2   8  13      147.44      160.54      7.16 o 
  -1   8  13      118.61      120.47     10.08 o 
   0   8  13       11.77       13.48      4.48 o 
   1   8  13       22.38       19.26      4.76 o 
   2   8  13       67.00       63.84      5.58 o 
  -3   9  13       24.27       27.80      4.81 o 
  -2   9  13      721.13      755.63     17.91 o 
  -1   9  13      611.73      643.41     15.40 o 
   0   9  13      549.16      568.83     17.94 o 
   1   9  13       53.68       52.39      5.44 o 
   2   9  13     1186.77     1255.99     19.85 o 
  -3  10  13        2.30        3.71      4.61 o 
  -2  10  13      202.38      261.57     14.95 o 
  -1  10  13        2.93        4.98      4.73 o 
   0  10  13      120.51      110.63      9.73 o 
   1  10  13       25.21       36.32      7.97 o 
  -2  11  13        5.00        5.49      4.53 o 
  -1  11  13     1062.53     1150.38     19.18 o 
   0  11  13       56.72       53.56      8.79 o 
  -4   0  14       23.38       25.32      4.94 o 
  -2   0  14       73.73       85.89      7.71 o 
   0   0  14      529.91      547.62     16.85 o 
   2   0  14       15.76       10.40      6.81 o 
  -4   1  14      247.01      240.69      5.83 o 
  -3   1  14      682.65      661.78     13.14 o 
  -2   1  14       62.09       64.58      5.23 o 
  -1   1  14     1573.10     1538.74     30.01 o 
   0   1  14      506.90      459.37     10.70 o 
   1   1  14      707.97      656.82     13.17 o 
   2   1  14      298.86      267.36     12.78 o 
  -4   2  14       71.35       70.10      4.58 o 
  -3   2  14       19.09       29.21      5.74 o 
  -2   2  14      220.51      211.51      7.98 o 
  -1   2  14        1.82        2.48      4.36 o 
   0   2  14       11.50        7.44      4.21 o 
   1   2  14      125.75      114.31      5.95 o 
   2   2  14      119.39      121.86      6.28 o 
  -4   3  14      242.83      233.04      7.49 o 
  -3   3  14      447.97      449.56     11.81 o 
  -2   3  14     1925.86     1989.92     27.62 o 
  -1   3  14        0.54        0.95      4.04 o 
   0   3  14     1140.13     1075.07     17.68 o 
   1   3  14      253.67      271.02      8.89 o 
   2   3  14      609.53      578.72     15.26 o 
  -4   4  14       11.82       18.51      4.97 o 
  -3   4  14      205.90      176.42      8.06 o 
  -2   4  14        3.44        2.04      4.51 o 
  -1   4  14        2.97        3.74      4.18 o 
   0   4  14        0.15       -2.41      4.25 o 
   1   4  14      299.87      324.91     10.12 o 
   2   4  14        9.12       12.10      4.64 o 
  -3   5  14      478.50      469.61      8.97 o 
  -2   5  14      890.90      883.25     15.53 o 
  -1   5  14       78.35       65.25      7.14 o 
   0   5  14      633.66      642.62     21.32 o 
   1   5  14      596.82      583.34     12.37 o 
   2   5  14      211.86      215.19      8.04 o 
  -3   6  14        6.22        6.36      4.71 o 
  -2   6  14      606.85      689.72     23.04 o 
  -1   6  14        0.91        1.14      4.51 o 
   0   6  14       19.89       23.49      4.99 o 
   1   6  14        4.64        4.62      4.45 o 
   2   6  14      124.30      133.08      7.41 o 
  -3   7  14      568.47      525.43     12.09 o 
  -2   7  14        5.44        5.57      7.18 o 
  -1   7  14     1068.31     1011.26     25.22 o 
   0   7  14        6.61        3.67      4.69 o 
   1   7  14      550.42      574.30     20.73 o 
  -2   8  14      161.45      134.29      7.16 o 
  -1   8  14        1.19        0.79      7.26 o 
   0   8  14      319.11      384.61     12.43 o 
   1   8  14       66.04       72.28      6.85 o 
  -1   9  14      597.03      599.98     19.33 o 
  -1   0  15      322.43      375.84     14.86 o 
   1   0  15        8.04       -0.82      6.84 o 
  -2   1  15      978.04     1046.78     17.94 o 
  -1   1  15      338.65      347.16     10.15 o 
   0   1  15      590.84      579.09     12.59 o 
   1   1  15        0.61        0.07      4.52 o 
  -2   2  15       87.98      105.58      6.45 o 
  -1   2  15       20.24       20.68      5.27 o 
   0   2  15       10.34        6.77      4.62 o 
   1   2  15       55.80       47.92      5.75 o 
  -2   3  15      204.02      219.23      8.87 o 
  -1   3  15      438.17      432.41     10.96 o 
   0   3  15       48.83       54.20      5.72 o 
  -2   4  15       78.22       90.41      6.24 o 
  -1   4  15        0.32       -1.71      4.91 o 
   0   4  15      230.02      251.08      8.88 o 
  -1   5  15      358.72      377.59     10.58 o 
                                                 
